# Supplementary material for: PyClone-VI: scalable inference of clonal population structures using whole genome data
Source: BMC Bioinformatics. 2020 Dec 10;21:571. doi: 10.1186/s12859-020-03919-2 (PMC7730797; doi:10.1186/s12859-020-03919-2)
Supplement: Supplementary file 1 — Additional file 1. Table S1: Performance results for the comparison of PyClone and PyClone-VI using synthetic data used in Fig. 1. Table S2: Performance results for the comparison of PyClone and PyClone-VI using synthetic data used in Additional file 2. Table S3: Performance results for the comparison of PyClone and PyClone-VI using synthetic data used in Additional file 3. Table S4: Performance results for the comparison of PyClone and PyClone-VI using synthetic data used in Additional file 4. Table S5: Summary statistics for datasets used in Fig. 2. Table S6: Performance results for the analysis of DREAM SMC-HET data used in Fig. 2. Table S7: Friedman test results for comparing methods using the DREAM SMC-HET data. Table S8: Post-hoc Nemenyi test for comparing methods using the DREAM SMC-HET data. Table S9: Results from the PCAWG data analysis used in Fig. 3. Table S10: Predicted run time to analyze PCAWG data for programs used in DREAM analysis. Table S11: Results from the TRACERx data analysis used in Fig. 4. [file 12859_2020_3919_MOESM1_ESM.xlsx]

## Sheet: S1
program	run	num_mutations	num_clones_true	num_clones_pred	v_measure	ccf_mad	memory	time
PyClone	0	50	2	2	1	0.012859	1863.67	210.931
PyClone	1	50	6	5	0.983364	0.0185855	1862.91	257.499
PyClone	2	50	3	3	1	0.011751	1862.75	264.549
PyClone	3	50	6	5	0.929776	0.0260819	1925.12	258.008
PyClone	4	50	3	3	1	0.0197112	1862.75	226.298
PyClone	5	50	8	9	0.933961	0.0384434	1925.19	279.705
PyClone	6	50	4	4	1	0.0163452	1863.76	242.443
PyClone	7	50	4	4	1	0.0118187	1874.96	268.622
PyClone	8	50	6	5	0.985285	0.0229461	1862.92	258.214
PyClone	9	50	1	2	0	0.00656343	1863.67	220.869
PyClone	10	50	8	15	0.781808	0.0509965	1925.18	354.326
PyClone	11	50	4	4	0.809852	0.0183542	1862.92	225.234
PyClone	12	50	4	4	0.866822	0.0254202	1863.76	299.637
PyClone	13	50	4	4	1	0.0107149	1925.28	269.803
PyClone	14	50	3	3	1	0.0132898	1862.76	217.702
PyClone	15	50	5	5	1	0.0218568	1862.92	261.595
PyClone	16	50	4	4	1	0.0158904	1924.1	215.875
PyClone	17	50	6	6	0.884703	0.0303575	1863.92	259.182
PyClone	18	50	3	3	1	0.00681514	1863.92	211.156
PyClone	19	50	4	5	0.881529	0.019193	1925.28	262.482
PyClone	20	50	9	9	0.911324	0.0304429	1925.28	275.885
PyClone	21	50	5	7	0.649612	0.0429868	1925.12	302.787
PyClone	22	50	4	3	0.886006	0.0251273	1863.76	238.801
PyClone	23	50	8	9	0.848417	0.0393335	1874.57	279.25
PyClone	24	50	2	2	1	0.00762317	1874.58	179.784
PyClone	25	50	7	7	0.887279	0.0325201	1873.98	298.046
PyClone	26	50	7	7	0.865517	0.0336639	1863.76	326.575
PyClone	27	50	8	9	0.745154	0.0595045	1863.91	327.145
PyClone	28	50	10	7	0.898134	0.0376273	1925.37	269.458
PyClone	29	50	6	6	0.927068	0.0247001	1925.28	266.171
PyClone	30	50	2	2	1	0.00530417	1874.28	173.86
PyClone	31	50	4	4	0.77002	0.0280531	1874.48	263.088
PyClone	32	50	3	3	0.826738	0.0158859	1863.41	260.273
PyClone	33	50	3	3	0.903514	0.020195	1863.76	238.276
PyClone	34	50	6	6	0.844919	0.0255107	1925.12	251.138
PyClone	35	50	3	3	0.885555	0.0194736	1863.92	235.417
PyClone	36	50	3	3	1	0.00910717	1863.92	258.033
PyClone	37	50	4	4	1	0.023254	1924.69	247.05
PyClone	38	50	2	2	0.515122	0.0210429	1863.92	220.046
PyClone	39	50	3	3	1	0.0153596	1862.75	265.597
PyClone	40	50	3	3	0.810921	0.0158482	1925.12	236.132
PyClone	41	50	3	3	1	0.0111546	1862.5	251.911
PyClone	42	50	2	2	1	0.00599652	1863.5	197.063
PyClone	43	50	4	4	1	0.022074	1863.75	281.017
PyClone	44	50	5	5	0.868777	0.0232891	1863.75	237.333
PyClone	45	50	5	6	0.956757	0.0218614	1925.12	303.083
PyClone	46	50	2	2	1	0.0124999	1925.28	201.218
PyClone	47	50	5	5	0.90998	0.0267752	1862.92	263.548
PyClone	48	50	3	4	0.952204	0.0139441	1925.12	237.098
PyClone	49	50	5	5	1	0.0128987	1862.57	305.881
PyClone	50	50	4	3	0.88306	0.0255768	1925.12	217.083
PyClone	51	50	2	2	0.00416356	0.00912393	1862.67	188.683
PyClone	52	50	4	4	0.940206	0.0218053	1863.75	250.77
PyClone	53	50	4	4	1	0.0159281	1863.75	236.573
PyClone	54	50	6	6	0.945811	0.0245793	1873.58	238.693
PyClone	55	50	5	4	0.815704	0.0288061	1863.76	250.573
PyClone	56	50	2	2	1	0.0117568	1925.12	242.041
PyClone	57	50	2	2	1	0.0106467	1863.5	201.436
PyClone	58	50	6	8	0.977198	0.0255256	1863.92	252.976
PyClone	59	50	5	5	0.866665	0.0340852	1862.92	257.266
PyClone	60	50	4	5	0.632523	0.0288717	1863.66	241.849
PyClone	61	50	7	6	0.85756	0.0251454	1863.92	323.445
PyClone	62	50	2	2	1	0.00923044	1862.66	193.255
PyClone	63	50	3	3	1	0.0160919	1862.66	256.699
PyClone	64	50	4	4	0.813814	0.0252468	1863.67	281.83
PyClone	65	50	3	3	1	0.0117744	1925.36	236.155
PyClone	66	50	4	3	0.96618	0.0147713	1862.75	206.518
PyClone	67	50	6	5	0.886864	0.0345613	1862.92	316.203
PyClone	68	50	4	4	1	0.0131659	1924.61	293.583
PyClone	69	50	5	7	0.914965	0.0196553	1863.33	266.165
PyClone	70	50	5	7	0.857204	0.0353493	1925.28	303.943
PyClone	71	50	6	6	0.821601	0.0342013	1925.31	310.592
PyClone	72	50	5	6	0.871198	0.0340373	1874.96	240.414
PyClone	73	50	5	6	0.9764	0.0237806	1925.28	302.225
PyClone	74	50	10	8	0.748198	0.0583695	1863.76	338.435
PyClone	75	50	4	3	0.93403	0.0174833	1925.21	211.418
PyClone	76	50	5	5	1	0.0137629	1925.12	309.197
PyClone	77	50	2	2	1	0.00578631	1862.51	269.154
PyClone	78	50	5	5	0.930221	0.0270292	1873.98	242.402
PyClone	79	50	3	2	0.77554	0.00746964	1925.28	179.381
PyClone	80	50	5	6	0.920722	0.0275729	1863.92	301.35
PyClone	81	50	4	4	0.819524	0.0168474	1863.75	290.48
PyClone	82	50	6	5	0.984033	0.0159555	1925.12	274.641
PyClone	83	50	4	5	0.956523	0.0195564	1925.12	255.949
PyClone	84	50	5	5	0.812323	0.0238241	1863.92	350.621
PyClone	85	50	6	6	1	0.0197299	1925.28	304.681
PyClone	86	50	2	2	0.36611	0.0228215	1925.18	250.907
PyClone	87	50	2	2	1	0.0138956	1925.27	255.945
PyClone	88	50	7	7	1	0.0189226	1925.12	287.676
PyClone	89	50	3	4	0.943903	0.0102051	1862.58	217.608
PyClone	90	50	6	6	0.917914	0.0335786	1873.98	252.867
PyClone	91	50	8	10	0.889513	0.0365214	1863.75	302.262
PyClone	92	50	2	2	1	0.0134686	1925.11	242.993
PyClone	93	50	5	7	0.909304	0.0299057	1925.12	251.709
PyClone	94	50	6	7	0.85431	0.0476742	1863.76	292.668
PyClone	95	50	7	7	0.883672	0.0259753	1863.75	297.318
PyClone	96	50	4	4	0.930858	0.0175528	1863.92	289.332
PyClone	97	50	6	6	1	0.0115914	1874.73	273.514
PyClone	98	50	3	3	1	0.00967184	1863.67	265.963
PyClone	99	50	3	4	0.944304	0.0100198	1925.28	258.741
PyClone	0	100	8	9	0.905614	0.0263137	1925.28	519.708
PyClone	1	100	7	7	0.885882	0.0236923	1918.11	579.423
PyClone	2	100	7	10	0.902479	0.0234656	1917.7	518.286
PyClone	3	100	3	3	0.956754	0.0121355	1925.27	416.969
PyClone	4	100	6	6	0.832806	0.0289483	1925.12	470.753
PyClone	5	100	4	4	0.815609	0.00995186	1864.17	406.722
PyClone	6	100	6	7	0.9373	0.0198939	1917.86	497.901
PyClone	7	100	7	8	0.854599	0.0244661	1925.38	566.064
PyClone	8	100	7	8	0.913403	0.0199543	1918.14	516.189
PyClone	9	100	6	8	0.796409	0.0276733	1925.38	476.884
PyClone	10	100	6	6	0.964345	0.0182904	1925.38	569.368
PyClone	11	100	4	4	1	0.00523467	1864.01	437.971
PyClone	12	100	6	8	0.901368	0.024991	1925.12	566.913
PyClone	13	100	5	5	0.964274	0.0140793	1933.86	439.4
PyClone	14	100	5	4	0.942229	0.0202098	1925.19	479.064
PyClone	15	100	5	6	0.988277	0.0142481	1864.17	524.769
PyClone	16	100	4	4	1	0.00839176	1925.27	444.195
PyClone	17	100	6	10	0.878683	0.0246275	1925.12	516.161
PyClone	18	100	4	4	0.930787	0.0162913	1918.11	468.668
PyClone	19	100	7	6	0.899556	0.0181055	1917.86	466.395
PyClone	20	100	3	2	0.966293	0.0067471	1917.95	336.441
PyClone	21	100	7	8	0.847317	0.0216325	1917.7	516.549
PyClone	22	100	3	4	0.599549	0.0206753	1917.86	413.804
PyClone	23	100	5	4	0.897358	0.0159527	1917.7	408.972
PyClone	24	100	7	8	0.960477	0.0158757	1917.61	511.055
PyClone	25	100	6	5	0.866164	0.013917	1917.69	498.998
PyClone	26	100	3	4	0.978495	0.00979266	1864.17	461.695
PyClone	27	100	5	4	0.844601	0.0155609	1925.28	413.947
PyClone	28	100	4	4	0.887743	0.00811124	1918.11	464.847
PyClone	29	100	6	7	0.958101	0.0206557	1925.28	495.132
PyClone	30	100	5	5	0.949249	0.0116251	1918.11	503.184
PyClone	31	100	4	4	0.890207	0.0182228	1917.7	409.755
PyClone	32	100	4	4	0.966793	0.0122884	1917.86	463.61
PyClone	33	100	4	3	0.96411	0.0143845	1864.17	387.031
PyClone	34	100	2	2	1	0.0061885	1917.7	342.563
PyClone	35	100	9	10	0.996304	0.0226088	1918.11	668.275
PyClone	36	100	4	4	1	0.00807621	1864.01	474.248
PyClone	37	100	4	4	1	0.0129093	1864.17	437.339
PyClone	38	100	6	9	0.910231	0.0222693	1917.7	550.067
PyClone	39	100	6	6	0.788053	0.0195636	1925.12	477.457
PyClone	40	100	4	4	1	0.00681782	1933.7	396.573
PyClone	41	100	3	3	0.812144	0.0186772	1917.86	441.044
PyClone	42	100	4	3	0.893471	0.0157174	1925.28	444.736
PyClone	43	100	3	3	1	0.00843459	1864.16	394.628
PyClone	44	100	4	4	0.944187	0.0105608	1917.86	443.313
PyClone	45	100	3	3	1	0.00482038	1863.29	397.581
PyClone	46	100	6	5	0.942516	0.0167839	1864	502.877
PyClone	47	100	3	3	0.936974	0.0136584	1918.11	424.066
PyClone	48	100	6	8	0.891283	0.0220575	1917.86	493.604
PyClone	49	100	5	8	0.889491	0.0199775	1917.86	429.667
PyClone	50	100	5	5	0.960172	0.0100618	1917.86	439.459
PyClone	51	100	8	8	0.946661	0.0213767	1925.12	552.067
PyClone	52	100	4	4	0.96818	0.0105746	1917.95	403.626
PyClone	53	100	5	8	0.882341	0.0202165	1917.69	531.477
PyClone	54	100	5	4	0.91803	0.0131172	1864.17	482.184
PyClone	55	100	4	4	1	0.00645974	1917.7	417.135
PyClone	56	100	5	4	0.910317	0.018021	1864.17	486.114
PyClone	57	100	8	9	0.906416	0.0367316	1864.17	652.148
PyClone	58	100	4	4	1	0.0103632	1925.19	439.582
PyClone	59	100	10	9	0.987453	0.0158437	1925.12	526.11
PyClone	60	100	4	5	0.528681	0.0234667	1925.12	487.792
PyClone	61	100	6	6	0.925602	0.0172589	1863.58	521.696
PyClone	62	100	3	3	1	0.00943639	1925.28	420.213
PyClone	63	100	6	5	0.867534	0.0199824	1918.11	465.054
PyClone	64	100	6	6	1	0.0136505	1925.28	554.172
PyClone	65	100	7	10	0.946194	0.0201556	1864.01	616.623
PyClone	66	100	8	9	0.768255	0.0254142	1925.12	580.046
PyClone	67	100	7	8	0.952714	0.0162246	1925.12	558.933
PyClone	68	100	2	2	0.839571	0.0124637	1879.86	365.196
PyClone	69	100	8	10	0.901829	0.0253976	1925.28	591.232
PyClone	70	100	3	3	1	0.00901552	1933.69	374.771
PyClone	71	100	8	11	0.947707	0.0297791	1925.28	563.081
PyClone	72	100	5	6	0.99262	0.00998991	1917.86	451.21
PyClone	73	100	7	8	0.944632	0.0171016	1925.34	487.558
PyClone	74	100	6	5	0.944665	0.0190438	1864.01	520.303
PyClone	75	100	7	6	0.788509	0.0251834	1917.61	491.46
PyClone	76	100	5	7	0.943022	0.0161489	1917.86	433.497
PyClone	77	100	6	7	0.961499	0.020813	1917.86	575.963
PyClone	78	100	7	8	0.94056	0.0192172	1925.21	538.063
PyClone	79	100	4	4	0.814446	0.0209174	1925.21	415.533
PyClone	80	100	10	12	0.898259	0.0277897	1864.17	689.461
PyClone	81	100	8	8	0.92645	0.0259148	1925.28	524.668
PyClone	82	100	5	5	1	0.00905386	1864.01	512.088
PyClone	83	100	4	4	1	0.010547	1925.12	400.557
PyClone	84	100	6	6	0.854597	0.02651	1864.17	517.841
PyClone	85	100	9	9	0.970773	0.0182701	1925.28	559.735
PyClone	86	100	3	3	1	0.00421296	1903.71	421.865
PyClone	87	100	8	8	1	0.0166111	1924.45	546.744
PyClone	88	100	7	7	1	0.0128478	1864	544.718
PyClone	89	100	10	9	0.899582	0.0277388	1925.32	580.551
PyClone	90	100	5	5	0.93221	0.0205111	1918.52	437.016
PyClone	91	100	10	13	0.830811	0.0389267	1918.27	640.269
PyClone	92	100	6	5	0.886516	0.0183267	1925.28	495.316
PyClone	93	100	3	3	0.95937	0.0109218	1917.7	415.453
PyClone	94	100	7	7	0.726588	0.0230259	1917.69	484.83
PyClone	95	100	4	3	0.954752	0.00693264	1925.12	420.881
PyClone	96	100	3	3	1	0.00577385	1917.95	436.458
PyClone	97	100	4	3	0.972946	0.00589651	1917.44	432.544
PyClone	98	100	4	4	0.922329	0.0109453	1925.28	413.771
PyClone	99	100	6	5	0.885102	0.0208194	1917.94	516.338
PyClone	0	1000	2	2	0.94425	0.00238151	2113.79	3453.48
PyClone	1	1000	8	8	0.900004	0.011336	2114.7	5272.15
PyClone	2	1000	9	13	0.948951	0.0100296	2109.2	5564.58
PyClone	3	1000	7	7	0.971069	0.00567136	2105.53	5193.36
PyClone	4	1000	10	11	0.901214	0.0109352	2114.11	5813.18
PyClone	5	1000	4	4	0.888193	0.00930747	2107.36	4152.88
PyClone	6	1000	9	9	0.929374	0.00830031	2110.45	5601.89
PyClone	7	1000	8	6	0.92233	0.00797252	2109.95	4700.93
PyClone	8	1000	10	22	0.879079	0.012875	2109.2	6191.22
PyClone	9	1000	6	4	0.834442	0.00377793	2113.03	4073.92
PyClone	10	1000	7	11	0.928265	0.0116861	2113.95	5255.48
PyClone	11	1000	7	8	0.965148	0.00591158	2107.7	4619.82
PyClone	12	1000	5	7	0.874046	0.0108865	2106.7	4492.8
PyClone	13	1000	10	10	0.923933	0.0101666	2170.5	5732.73
PyClone	14	1000	10	28	0.901237	0.0131029	2114.04	6362.88
PyClone	15	1000	9	10	0.935792	0.00599423	2109.7	5713.76
PyClone	16	1000	8	9	0.971574	0.00828401	2113.7	5270.73
PyClone	17	1000	7	6	0.934607	0.00525776	2167.37	4757.61
PyClone	18	1000	8	13	0.860756	0.0113372	2112.2	6000.69
PyClone	19	1000	8	16	0.842933	0.0181687	2113.7	5367.12
PyClone	20	1000	10	19	0.896279	0.0138143	2114.45	5681.89
PyClone	21	1000	9	12	0.928917	0.00929775	2107.29	5627.29
PyClone	22	1000	6	8	0.9052	0.00899463	2107.79	4858.6
PyClone	23	1000	10	17	0.916146	0.0108563	2109.42	6127.18
PyClone	24	1000	14	16	0.927211	0.00974073	2174.69	6971.36
PyClone	25	1000	11	13	0.919368	0.0127224	2110.16	6529.17
PyClone	26	1000	7	8	0.786782	0.0152918	2113.79	4985.06
PyClone	27	1000	6	10	0.931855	0.00536661	2108.29	4355.97
PyClone	28	1000	9	12	0.844977	0.0150834	2106.04	5355.78
PyClone	29	1000	8	10	0.97846	0.00505733	2110.32	5082.55
PyClone	30	1000	10	16	0.916893	0.0100135	2113.45	6233.71
PyClone	31	1000	8	8	0.920511	0.0126255	2108.07	5103.37
PyClone	32	1000	9	11	0.93117	0.00653203	2112.85	5837.32
PyClone	33	1000	8	11	0.95639	0.00724129	2109.42	5806.41
PyClone	34	1000	12	9	0.865021	0.017742	2107.29	5231.61
PyClone	35	1000	6	7	0.887539	0.00977006	2107.2	4345.56
PyClone	36	1000	11	12	0.885878	0.013178	2019.79	5941.36
PyClone	37	1000	8	7	0.93548	0.0105726	2106.42	5244.15
PyClone	38	1000	11	16	0.916431	0.0140843	2120.55	6456.86
PyClone	39	1000	6	6	0.859715	0.0103399	2107.95	4647.47
PyClone	40	1000	6	7	0.762831	0.0146526	2105.45	4357.94
PyClone	41	1000	4	3	0.985768	0.00407796	2107.2	3950.12
PyClone	42	1000	13	16	0.879122	0.0166861	2018.04	6243.79
PyClone	43	1000	7	7	0.972175	0.00537623	2114.54	4929.63
PyClone	44	1000	6	8	0.910624	0.0110597	2109.95	4483.76
PyClone	45	1000	7	8	0.915931	0.00405011	2170.03	4900.95
PyClone	46	1000	8	8	0.988725	0.0036075	2104.54	5608.82
PyClone	47	1000	6	6	0.961434	0.00339401	2114.04	4650.28
PyClone	48	1000	9	14	0.897408	0.0141601	2108.45	5511.16
PyClone	49	1000	9	12	0.898106	0.0146799	2106.95	5641.13
PyClone	50	1000	8	9	0.933324	0.010077	2106.53	4616.52
PyClone	51	1000	10	13	0.926094	0.011857	2121.8	6057.89
PyClone	52	1000	5	4	0.961819	0.00448884	2171.66	4342.66
PyClone	53	1000	9	11	0.914536	0.012591	2107.95	5254.17
PyClone	54	1000	5	5	0.931782	0.0084306	2170.53	4428.83
PyClone	55	1000	9	11	0.916202	0.0141652	2114.04	5537.87
PyClone	56	1000	12	19	0.912895	0.0135774	2025.29	6744.71
PyClone	57	1000	8	7	0.976354	0.00513062	2113.57	5366.29
PyClone	58	1000	6	10	0.908506	0.00859137	2168.37	5065.55
PyClone	59	1000	9	13	0.938431	0.0109411	2021.78	5858.65
PyClone	60	1000	5	5	0.989213	0.00384643	2113.7	4420.42
PyClone	61	1000	11	11	0.918201	0.00758581	2107.79	5923.06
PyClone	62	1000	9	10	0.930042	0.010202	2106.95	5723.39
PyClone	63	1000	9	10	0.970156	0.00776571	2107.29	5756.37
PyClone	64	1000	10	9	0.863931	0.0134636	2113.95	5718.15
PyClone	65	1000	6	10	0.958675	0.00563005	2106.2	5062.01
PyClone	66	1000	9	10	0.939171	0.00901989	2105.95	5669.87
PyClone	67	1000	8	8	0.937743	0.00722473	2106.78	5232.37
PyClone	68	1000	7	8	0.876159	0.00912576	2107.79	5055.04
PyClone	69	1000	7	8	0.831033	0.00720439	2109.85	4659.8
PyClone	70	1000	5	5	0.983692	0.00437918	2104.95	4280.55
PyClone	71	1000	8	11	0.906378	0.0116405	2106.54	5189.55
PyClone	72	1000	5	4	0.992151	0.00374652	2107.2	4128.98
PyClone	73	1000	11	18	0.884828	0.0163949	2107.45	7042.71
PyClone	74	1000	9	9	0.953862	0.00941634	2105.53	5529.55
PyClone	75	1000	9	15	0.867884	0.0178904	2113.45	5524.85
PyClone	76	1000	4	4	0.973147	0.00274017	2106.29	4245.12
PyClone	77	1000	8	8	0.937295	0.00811457	2113.04	5519.88
PyClone	78	1000	6	6	0.969583	0.00327001	2107.29	4518.08
PyClone	79	1000	12	12	0.959424	0.0103363	2107.95	6096.55
PyClone	80	1000	5	5	1	0.00250586	2105.79	4585.73
PyClone	81	1000	9	9	0.808659	0.0170893	2107.04	4989.44
PyClone	82	1000	8	8	0.966799	0.00799457	2114.54	5562.88
PyClone	83	1000	12	13	0.967676	0.00747807	2106.34	6411.12
PyClone	84	1000	8	8	0.991723	0.00498236	2107.61	5347.7
PyClone	85	1000	8	7	0.879905	0.0113928	2107.44	4941.19
PyClone	86	1000	6	5	0.935448	0.00835256	2106.21	4507.3
PyClone	87	1000	7	16	0.792847	0.0145816	2107.78	5202.77
PyClone	88	1000	4	4	0.92998	0.00493988	2115.7	4092.42
PyClone	89	1000	8	14	0.827326	0.0110338	2166.53	4809.63
PyClone	90	1000	7	6	0.961592	0.00464875	2110.11	4528.93
PyClone	91	1000	7	11	0.922665	0.00956294	2106.95	4976.33
PyClone	92	1000	10	13	0.928569	0.00798716	2114.03	5587.3
PyClone	93	1000	5	5	0.959739	0.00423324	2115.03	4354.11
PyClone	94	1000	9	9	0.904447	0.0107044	2114.04	5884.57
PyClone	95	1000	8	9	0.865101	0.00986288	2107.54	5034.32
PyClone	96	1000	9	11	0.694836	0.0203833	2173.12	5428.88
PyClone	97	1000	7	8	0.923032	0.0106388	2101.36	5137.15
PyClone	98	1000	7	7	0.940073	0.00892523	2107.04	4971.89
PyClone	99	1000	7	8	0.886829	0.0074026	2107.54	5208.27
PyClone-VI	0	50	2	2	1	0.0130943	1729.26	11.1167
PyClone-VI	1	50	6	5	0.983364	0.0159362	1730.93	11.0438
PyClone-VI	2	50	3	3	1	0.0116485	1714.02	20.5188
PyClone-VI	3	50	6	5	0.929776	0.027575	1730.9	10.8971
PyClone-VI	4	50	3	3	1	0.0190942	1730.77	11.539
PyClone-VI	5	50	8	6	0.854988	0.043007	1729.39	11.4381
PyClone-VI	6	50	4	4	1	0.0164213	1729.63	12.0207
PyClone-VI	7	50	4	4	1	0.0116967	1730.14	14.1286
PyClone-VI	8	50	6	5	0.985285	0.0206519	1729.39	12.3904
PyClone-VI	9	50	1	1	1	0.0069389	1730.9	13.1295
PyClone-VI	10	50	8	6	0.767967	0.0495863	1729.26	12.0013
PyClone-VI	11	50	4	4	0.809852	0.0190444	1730.77	12.0778
PyClone-VI	12	50	4	4	0.866822	0.0235806	1731.02	7.1959
PyClone-VI	13	50	4	4	1	0.00863759	1729.26	11.3308
PyClone-VI	14	50	3	3	1	0.0107127	1729.27	11.2051
PyClone-VI	15	50	5	5	1	0.0192142	1709.99	20.8881
PyClone-VI	16	50	4	4	1	0.0155297	1729.26	11.7102
PyClone-VI	17	50	6	5	0.842178	0.0453948	1707.36	21.0226
PyClone-VI	18	50	3	3	1	0.00270619	1729.26	11.9224
PyClone-VI	19	50	4	5	0.881529	0.0175236	1730.01	11.3815
PyClone-VI	20	50	9	6	0.836256	0.0319154	1659.87	28.364
PyClone-VI	21	50	5	5	0.61754	0.0528547	1713.02	21.3776
PyClone-VI	22	50	4	3	0.886006	0.0280183	1728.39	6.9779
PyClone-VI	23	50	8	7	0.865287	0.0336561	1731.02	11.4214
PyClone-VI	24	50	2	2	1	0.00752627	1653.99	29.8634
PyClone-VI	25	50	7	6	0.895114	0.0304179	1728.39	12.0106
PyClone-VI	26	50	7	5	0.845346	0.0384596	1731.64	13.814
PyClone-VI	27	50	8	6	0.667104	0.0714459	1729.89	10.8147
PyClone-VI	28	50	10	7	0.839215	0.0453055	1711.37	20.7794
PyClone-VI	29	50	6	6	0.927068	0.0245542	1730.89	10.8893
PyClone-VI	30	50	2	2	1	0.00411741	1712.77	21.2605
PyClone-VI	31	50	4	3	0.713464	0.0300036	1728.39	14.4293
PyClone-VI	32	50	3	3	0.826738	0.0137364	1729.39	11.7523
PyClone-VI	33	50	3	3	0.903514	0.0175933	1731.14	11.4626
PyClone-VI	34	50	6	6	0.844919	0.0272033	1729.26	11.1937
PyClone-VI	35	50	3	3	0.885555	0.0204015	1729.39	11.9589
PyClone-VI	36	50	3	3	1	0.00942952	1731.15	14.1607
PyClone-VI	37	50	4	4	1	0.0176132	1731.27	11.4396
PyClone-VI	38	50	2	2	0.638427	0.0226827	1729.26	11.1353
PyClone-VI	39	50	3	3	1	0.0153236	1719.87	18.6977
PyClone-VI	40	50	3	3	0.810921	0.0131674	1729.26	11.2461
PyClone-VI	41	50	3	3	1	0.0112639	1729.26	11.0578
PyClone-VI	42	50	2	2	1	0.00577827	1731.52	12.5423
PyClone-VI	43	50	4	4	1	0.0145231	1730.65	10.8721
PyClone-VI	44	50	5	4	0.829025	0.0244082	1731.64	12.0937
PyClone-VI	45	50	5	4	0.870411	0.0248044	1730.9	10.8903
PyClone-VI	46	50	2	2	1	0.0126532	1729.26	15.4716
PyClone-VI	47	50	5	5	0.90998	0.0271691	1729.26	11.1838
PyClone-VI	48	50	3	4	0.952204	0.0130876	1730.9	10.9204
PyClone-VI	49	50	5	4	0.971029	0.0138081	1719.88	19.1607
PyClone-VI	50	50	4	3	0.88306	0.0241473	1729.26	11.7695
PyClone-VI	51	50	2	1	0	0.00873942	1731.52	12.6649
PyClone-VI	52	50	4	4	0.940206	0.0229013	1729.39	10.6567
PyClone-VI	53	50	4	4	1	0.0156536	1728.39	12.274
PyClone-VI	54	50	6	5	0.960702	0.0215941	1729.39	10.1886
PyClone-VI	55	50	5	4	0.815704	0.0276206	1729.5	11.1871
PyClone-VI	56	50	2	2	1	0.0113303	1729.26	6.9147
PyClone-VI	57	50	2	2	1	0.0106146	1729.39	12.78
PyClone-VI	58	50	6	5	0.942046	0.027857	1712.25	20.6213
PyClone-VI	59	50	5	5	0.866665	0.0353813	1728.39	11.7518
PyClone-VI	60	50	4	4	0.658164	0.023705	1731.64	12.0617
PyClone-VI	61	50	7	4	0.747713	0.0353832	1728.39	14.3604
PyClone-VI	62	50	2	2	1	0.00940552	1729.39	11.8666
PyClone-VI	63	50	3	3	1	0.0159333	1729.26	12.3012
PyClone-VI	64	50	4	3	0.730824	0.0225397	1730.77	11.4441
PyClone-VI	65	50	3	3	1	0.0102155	1730.89	12.1507
PyClone-VI	66	50	4	3	0.96618	0.0144123	1720	18.7923
PyClone-VI	67	50	6	5	0.886864	0.0344801	1731.65	14.2573
PyClone-VI	68	50	4	4	1	0.0126199	1653.99	29.8089
PyClone-VI	69	50	5	5	1	0.0151233	1729.5	13.734
PyClone-VI	70	50	5	5	0.876673	0.0257286	1654.12	30.3923
PyClone-VI	71	50	6	6	0.821601	0.0332941	1728.39	8.9086
PyClone-VI	72	50	5	5	0.894938	0.0327295	1729.39	11.3284
PyClone-VI	73	50	5	5	1	0.0204355	1701.22	21.9306
PyClone-VI	74	50	10	5	0.727651	0.0703652	1729.39	13.5373
PyClone-VI	75	50	4	3	0.93403	0.0155832	1729.26	10.7696
PyClone-VI	76	50	5	5	1	0.0135712	1654.12	30.0911
PyClone-VI	77	50	2	2	1	0.0061434	1729.39	12.1612
PyClone-VI	78	50	5	5	0.930221	0.0247759	1728.39	10.5086
PyClone-VI	79	50	3	2	0.77554	0.00852804	1729.39	11.7474
PyClone-VI	80	50	5	6	0.920722	0.0217698	1729.39	9.4108
PyClone-VI	81	50	4	4	0.819524	0.0169952	1653.99	29.2047
PyClone-VI	82	50	6	5	0.984033	0.0160356	1729.5	11.2783
PyClone-VI	83	50	4	3	0.784882	0.0241951	1729.26	11.8609
PyClone-VI	84	50	5	5	0.812323	0.0222289	1728.39	8.9271
PyClone-VI	85	50	6	6	0.918377	0.0235508	1729.39	13.9094
PyClone-VI	86	50	2	2	0.36611	0.0248467	1709.99	21.7144
PyClone-VI	87	50	2	2	1	0.0135258	1729.26	11.155
PyClone-VI	88	50	7	7	1	0.0186674	1709.49	21.2877
PyClone-VI	89	50	3	3	1	0.0076152	1728.63	12.6734
PyClone-VI	90	50	6	5	0.952112	0.0266956	1650.21	31.0553
PyClone-VI	91	50	8	7	0.945256	0.0301378	1728.68	10.7674
PyClone-VI	92	50	2	2	1	0.0142277	1711.49	22.4771
PyClone-VI	93	50	5	5	0.943071	0.0195196	1729.26	10.4905
PyClone-VI	94	50	6	6	0.857528	0.0390832	1729.26	11.3686
PyClone-VI	95	50	7	5	0.850593	0.0277746	1710.37	21.4176
PyClone-VI	96	50	4	4	1	0.0101903	1717.32	20.298
PyClone-VI	97	50	6	5	0.974182	0.0176802	1729.63	12.1241
PyClone-VI	98	50	3	3	1	0.0093808	1665.26	28.3239
PyClone-VI	99	50	3	3	1	0.00770219	1729.26	11.881
PyClone-VI	0	100	8	6	0.88046	0.0276746	1729.39	12.0219
PyClone-VI	1	100	7	7	0.892241	0.0230727	1729.39	8.6506
PyClone-VI	2	100	7	6	0.912417	0.0206108	1729.39	9.821
PyClone-VI	3	100	3	3	0.956754	0.00919439	1731.02	8.8438
PyClone-VI	4	100	6	6	0.809577	0.0280424	1729.39	8.4688
PyClone-VI	5	100	4	4	0.815609	0.0102102	1729.39	9.1389
PyClone-VI	6	100	6	7	0.811184	0.0259276	1729.39	9.2179
PyClone-VI	7	100	7	8	0.807913	0.0290816	1654.41	30.8894
PyClone-VI	8	100	7	7	0.896441	0.0206714	1729.39	14.1432
PyClone-VI	9	100	6	5	0.768782	0.0276842	1650.86	32.2025
PyClone-VI	10	100	6	6	0.964345	0.0129829	1684.5	24.1554
PyClone-VI	11	100	4	4	1	0.00662584	1729.26	14.6129
PyClone-VI	12	100	6	7	0.911945	0.0214816	1729.38	13.9088
PyClone-VI	13	100	5	5	0.964274	0.011835	1661.56	29.9304
PyClone-VI	14	100	5	4	0.942229	0.018094	1729.27	9.0276
PyClone-VI	15	100	5	5	0.959679	0.0112991	1730.77	13.5963
PyClone-VI	16	100	4	4	1	0.00867142	1730.4	8.2255
PyClone-VI	17	100	6	6	0.903068	0.0207061	1659.59	29.6498
PyClone-VI	18	100	4	4	0.929547	0.0153943	1642.95	36.7391
PyClone-VI	19	100	7	5	0.837799	0.0220978	1729.39	18.9158
PyClone-VI	20	100	3	2	0.966293	0.00630945	1651.86	32.5355
PyClone-VI	21	100	7	7	0.835544	0.0212719	1729.26	12.4741
PyClone-VI	22	100	3	3	0.588635	0.0184055	1729.26	17.6029
PyClone-VI	23	100	5	4	0.897358	0.0179959	1729.39	13.853
PyClone-VI	24	100	7	7	0.955309	0.0164777	1649.34	31.3392
PyClone-VI	25	100	6	5	0.866164	0.0127988	1684.09	25.3236
PyClone-VI	26	100	3	4	0.978495	0.00980391	1654.12	31.6565
PyClone-VI	27	100	5	4	0.812764	0.0174086	1729.39	13.944
PyClone-VI	28	100	4	4	0.887743	0.00807741	1729.51	12.4334
PyClone-VI	29	100	6	6	0.951538	0.0214617	1729.89	11.6373
PyClone-VI	30	100	5	5	0.949249	0.0111234	1684.21	24.4836
PyClone-VI	31	100	4	4	0.849947	0.0170654	1712.37	22.6407
PyClone-VI	32	100	4	4	0.966793	0.00898721	1731.64	8.3949
PyClone-VI	33	100	4	3	0.96411	0.0148697	1648.94	32.4387
PyClone-VI	34	100	2	2	1	0.00608732	1731.65	7.8017
PyClone-VI	35	100	9	7	0.961162	0.0268101	1729.39	16.9609
PyClone-VI	36	100	4	4	1	0.00715534	1654.15	32.0959
PyClone-VI	37	100	4	4	1	0.0104941	1729.51	10.5324
PyClone-VI	38	100	6	5	0.903196	0.0222065	1729.26	17.4139
PyClone-VI	39	100	6	5	0.758962	0.0192591	1731.52	13.4746
PyClone-VI	40	100	4	4	1	0.00726044	1649.34	32.91
PyClone-VI	41	100	3	3	0.762903	0.0186434	1731.4	9.9921
PyClone-VI	42	100	4	3	0.850085	0.0173597	1729.39	9.2353
PyClone-VI	43	100	3	3	1	0.00806664	1729.39	9.2628
PyClone-VI	44	100	4	3	0.927328	0.00960188	1684.08	25.1116
PyClone-VI	45	100	3	3	1	0.00450749	1729.63	21.9245
PyClone-VI	46	100	6	5	0.919089	0.0163195	1729.39	12.8708
PyClone-VI	47	100	3	3	0.936974	0.0126425	1729.39	9.722
PyClone-VI	48	100	6	5	0.938776	0.0152504	1650.73	31.7185
PyClone-VI	49	100	5	5	0.819029	0.0235695	1729.26	18.3855
PyClone-VI	50	100	5	5	0.960172	0.0104985	1650.23	32.0195
PyClone-VI	51	100	8	6	0.920274	0.019057	1729.39	8.2296
PyClone-VI	52	100	4	4	0.96818	0.0106157	1729.67	8.6761
PyClone-VI	53	100	5	5	0.94835	0.0151586	1684.21	27.849
PyClone-VI	54	100	5	4	0.91803	0.0135142	1731.02	13.0737
PyClone-VI	55	100	4	4	1	0.00697672	1731.64	8.8897
PyClone-VI	56	100	5	4	0.910317	0.0175797	1729.38	14.4306
PyClone-VI	57	100	8	7	0.904148	0.0299694	1642.89	37.2698
PyClone-VI	58	100	4	4	1	0.00968302	1729.26	20.3998
PyClone-VI	59	100	10	6	0.904913	0.0285839	1729.63	9.9237
PyClone-VI	60	100	4	4	0.536551	0.0230047	1729.26	9.5984
PyClone-VI	61	100	6	6	0.925602	0.0161964	1659.16	29.4221
PyClone-VI	62	100	3	3	1	0.00941261	1729.26	12.2772
PyClone-VI	63	100	6	5	0.867534	0.0180415	1729.39	8.3623
PyClone-VI	64	100	6	6	1	0.0134198	1731.15	8.2256
PyClone-VI	65	100	7	6	0.934815	0.0132357	1684.21	24.7806
PyClone-VI	66	100	8	7	0.737602	0.0274141	1729.26	12.7681
PyClone-VI	67	100	7	6	0.906653	0.0224481	1654.12	30.6612
PyClone-VI	68	100	2	2	0.839571	0.0115146	1729.39	18.0477
PyClone-VI	69	100	8	7	0.918322	0.0227077	1710.99	22.1588
PyClone-VI	70	100	3	3	1	0.00926063	1650.23	32.6638
PyClone-VI	71	100	8	8	0.904527	0.0286195	1729.63	18.1945
PyClone-VI	72	100	5	5	1	0.0089609	1729.39	8.4856
PyClone-VI	73	100	7	7	0.939058	0.016544	1729.39	12.3664
PyClone-VI	74	100	6	5	0.944665	0.0166926	1661.25	28.5976
PyClone-VI	75	100	7	5	0.696569	0.0276624	1729.39	13.1919
PyClone-VI	76	100	5	5	0.917641	0.016815	1729.26	12.2349
PyClone-VI	77	100	6	6	0.953129	0.0147003	1684.08	25.1063
PyClone-VI	78	100	7	7	0.911581	0.0205767	1654.12	30.9243
PyClone-VI	79	100	4	4	0.855542	0.0173638	1729.39	9.6897
PyClone-VI	80	100	10	8	0.899333	0.0282021	1730	13.5312
PyClone-VI	81	100	8	7	0.898211	0.0317072	1710.24	21.7958
PyClone-VI	82	100	5	5	1	0.00952895	1730.9	15.2664
PyClone-VI	83	100	4	4	1	0.0103124	1650.21	32.7549
PyClone-VI	84	100	6	5	0.857024	0.02549	1731.51	13.2549
PyClone-VI	85	100	9	8	0.957777	0.019536	1729.39	17.4226
PyClone-VI	86	100	3	3	1	0.00437864	1729.39	13.9429
PyClone-VI	87	100	8	7	0.960837	0.0173541	1731.39	8.8122
PyClone-VI	88	100	7	7	1	0.0118859	1729.26	12.1069
PyClone-VI	89	100	10	8	0.866348	0.0306323	1731.64	7.7845
PyClone-VI	90	100	5	5	0.93221	0.0138813	1729.26	17.0875
PyClone-VI	91	100	10	7	0.767494	0.0417361	1730.9	11.8066
PyClone-VI	92	100	6	5	0.913787	0.0164066	1729.39	17.8111
PyClone-VI	93	100	3	3	0.95937	0.00888757	1731.64	8.9003
PyClone-VI	94	100	7	6	0.677949	0.0221523	1707.49	21.6664
PyClone-VI	95	100	4	3	0.954752	0.00632947	1729.26	14.2623
PyClone-VI	96	100	3	5	0.896932	0.0106675	1684.21	27.084
PyClone-VI	97	100	4	3	0.972946	0.00588273	1729.27	15.6017
PyClone-VI	98	100	4	4	0.922329	0.00758456	1729.39	13.2759
PyClone-VI	99	100	6	5	0.885102	0.0223541	1684.09	25.3535
PyClone-VI	0	1000	2	3	0.675282	0.00530452	1738.87	65.0098
PyClone-VI	1	1000	8	8	0.804608	0.0126999	1726.86	38.5922
PyClone-VI	2	1000	9	8	0.946597	0.00843155	1739	74.9382
PyClone-VI	3	1000	7	6	0.972452	0.00545387	1738.99	59.6858
PyClone-VI	4	1000	10	7	0.89282	0.00935407	1739.12	69.9857
PyClone-VI	5	1000	4	4	0.890746	0.00853838	1739.12	58.1858
PyClone-VI	6	1000	9	6	0.925691	0.00827933	1738.88	43.26
PyClone-VI	7	1000	8	5	0.928248	0.00745377	1738.88	80.3284
PyClone-VI	8	1000	10	8	0.894301	0.0102431	1738.87	110.177
PyClone-VI	9	1000	6	5	0.294727	0.00579168	1738.87	46.1928
PyClone-VI	10	1000	7	8	0.924095	0.0103112	1726.86	43.8924
PyClone-VI	11	1000	7	6	0.966278	0.00516928	1739	41.0979
PyClone-VI	12	1000	5	5	0.864211	0.00932957	1738.88	54.541
PyClone-VI	13	1000	10	9	0.849006	0.00960799	1739	37.4458
PyClone-VI	14	1000	10	8	0.848298	0.0141099	1738.87	50.6664
PyClone-VI	15	1000	9	8	0.930961	0.0059947	1738.87	103.518
PyClone-VI	16	1000	8	7	0.972073	0.00679772	1739.12	59.3253
PyClone-VI	17	1000	7	6	0.851909	0.00635922	1739	115.546
PyClone-VI	18	1000	8	7	0.865438	0.0102291	1739	69.1606
PyClone-VI	19	1000	8	7	0.85985	0.0132669	1739	43.7764
PyClone-VI	20	1000	10	8	0.897582	0.0136238	1738.88	52.1524
PyClone-VI	21	1000	9	8	0.92527	0.00894494	1738.88	49.596
PyClone-VI	22	1000	6	7	0.903093	0.00769895	1739.28	62.3686
PyClone-VI	23	1000	10	8	0.907599	0.0107529	1739	106.627
PyClone-VI	24	1000	14	11	0.925587	0.00896823	1739.01	58.9557
PyClone-VI	25	1000	11	10	0.922515	0.00942539	1738.87	75.1202
PyClone-VI	26	1000	7	7	0.792163	0.0120704	1739	125.943
PyClone-VI	27	1000	6	6	0.951859	0.00590856	1739	114.189
PyClone-VI	28	1000	9	8	0.844084	0.0136032	1738.88	46.959
PyClone-VI	29	1000	8	7	0.979806	0.00444192	1738.88	55.459
PyClone-VI	30	1000	10	9	0.906912	0.0102085	1739	79.8787
PyClone-VI	31	1000	8	7	0.928209	0.0110336	1738.87	78.6242
PyClone-VI	32	1000	9	6	0.921412	0.00616679	1738.88	71.8087
PyClone-VI	33	1000	8	6	0.949933	0.00658168	1739	89.5362
PyClone-VI	34	1000	12	7	0.864424	0.015454	1738.88	36.5615
PyClone-VI	35	1000	6	5	0.880127	0.0094136	1739	120.09
PyClone-VI	36	1000	11	9	0.881325	0.0124304	1738.88	100.208
PyClone-VI	37	1000	8	7	0.933282	0.00909124	1738.87	59.4281
PyClone-VI	38	1000	11	9	0.887928	0.0148081	1738.88	50.572
PyClone-VI	39	1000	6	5	0.863402	0.00905332	1738.87	50.1368
PyClone-VI	40	1000	6	6	0.76584	0.0117881	1739	63.8796
PyClone-VI	41	1000	4	3	0.985768	0.00418123	1738.99	57.3091
PyClone-VI	42	1000	13	10	0.825262	0.0212533	1738.87	35.1812
PyClone-VI	43	1000	7	7	0.964687	0.00530588	1739	37.4292
PyClone-VI	44	1000	6	5	0.909383	0.00923963	1739	58.7355
PyClone-VI	45	1000	7	7	0.837383	0.0063072	1738.87	67.2393
PyClone-VI	46	1000	8	8	0.994347	0.00376632	1739	68.4273
PyClone-VI	47	1000	6	7	0.697144	0.00764104	1739.16	88.3436
PyClone-VI	48	1000	9	8	0.893612	0.0108013	1738.87	57.8647
PyClone-VI	49	1000	9	9	0.884532	0.0137059	1738.87	38.6582
PyClone-VI	50	1000	8	5	0.930203	0.00793163	1738.88	70.6159
PyClone-VI	51	1000	10	8	0.922436	0.0104203	1738.99	83.3541
PyClone-VI	52	1000	5	4	0.966201	0.00462706	1739	69.5746
PyClone-VI	53	1000	9	6	0.907905	0.012082	1738.87	75.5667
PyClone-VI	54	1000	5	4	0.930847	0.00727352	1739	49.684
PyClone-VI	55	1000	9	8	0.915623	0.0138813	1739	52.6177
PyClone-VI	56	1000	12	10	0.908202	0.0133749	1738.88	37.0684
PyClone-VI	57	1000	8	7	0.95165	0.00593177	1739	108.593
PyClone-VI	58	1000	6	6	0.91311	0.00671841	1738.75	45.8879
PyClone-VI	59	1000	9	7	0.930088	0.0118305	1739	52.673
PyClone-VI	60	1000	5	5	0.989213	0.0050049	1739.12	52.4155
PyClone-VI	61	1000	11	7	0.915943	0.00841919	1739	67.1416
PyClone-VI	62	1000	9	9	0.929089	0.00819781	1738.88	46.5834
PyClone-VI	63	1000	9	8	0.969529	0.00785059	1739	35.5744
PyClone-VI	64	1000	10	9	0.731509	0.0131637	1726.73	43.6791
PyClone-VI	65	1000	6	7	0.934133	0.00565374	1739	73.1355
PyClone-VI	66	1000	9	8	0.936383	0.0084173	1738.88	75.9505
PyClone-VI	67	1000	8	7	0.940631	0.0068851	1739	90.2078
PyClone-VI	68	1000	7	6	0.872943	0.00804347	1738.88	102.496
PyClone-VI	69	1000	7	4	0.825397	0.0076194	1739.16	78.7542
PyClone-VI	70	1000	5	5	0.983692	0.00368537	1739.16	50.9428
PyClone-VI	71	1000	8	6	0.901729	0.0107003	1738.87	32.5987
PyClone-VI	72	1000	5	4	0.992151	0.00365039	1739	41.6456
PyClone-VI	73	1000	11	8	0.860835	0.0170044	1739	34.4545
PyClone-VI	74	1000	9	8	0.942994	0.008356	1738.87	55.9101
PyClone-VI	75	1000	9	8	0.854468	0.0153969	1738.99	64.9621
PyClone-VI	76	1000	4	4	0.981168	0.00446201	1739	106.571
PyClone-VI	77	1000	8	8	0.937295	0.00692786	1739	63.0987
PyClone-VI	78	1000	6	6	0.864755	0.00546405	1738.86	52.1718
PyClone-VI	79	1000	12	9	0.956821	0.00825191	1738.99	79.0748
PyClone-VI	80	1000	5	6	0.824607	0.005312	1738.88	45.4097
PyClone-VI	81	1000	9	6	0.809053	0.0145016	1739	42.2997
PyClone-VI	82	1000	8	8	0.965074	0.00725056	1738.74	37.3088
PyClone-VI	83	1000	12	9	0.923266	0.00998734	1738.99	73.1041
PyClone-VI	84	1000	8	9	0.896524	0.00599971	1738.88	53.5446
PyClone-VI	85	1000	8	6	0.87731	0.00970912	1738.87	61.6978
PyClone-VI	86	1000	6	5	0.938407	0.0059486	1739.12	51.3956
PyClone-VI	87	1000	7	7	0.794234	0.0128127	1738.98	51.6639
PyClone-VI	88	1000	4	4	0.92998	0.00573749	1739	48.9714
PyClone-VI	89	1000	8	5	0.82087	0.00959952	1739	89.057
PyClone-VI	90	1000	7	5	0.967252	0.00452132	1738.87	77.486
PyClone-VI	91	1000	7	6	0.920617	0.00832245	1738.87	49.1639
PyClone-VI	92	1000	10	8	0.743454	0.00811395	1739.28	104.918
PyClone-VI	93	1000	5	5	0.959739	0.00528692	1739.01	50.1615
PyClone-VI	94	1000	9	9	0.899484	0.00974398	1738.87	49.4236
PyClone-VI	95	1000	8	7	0.843461	0.0100336	1739.01	70.4362
PyClone-VI	96	1000	9	8	0.690484	0.0161856	1739	73.9149
PyClone-VI	97	1000	7	7	0.925278	0.00873836	1738.88	62.5398
PyClone-VI	98	1000	7	6	0.937905	0.00773723	1739	91.8501
PyClone-VI	99	1000	7	8	0.838131	0.00837545	1739	62.4851

## Sheet: S2
program	run	tumour_content	num_clones_true	num_clones_pred	v_measure	ccf_mad	memory	time
PyClone	0	0.4	3	2	0.533757	0.282691	573.76	423.071
PyClone	1	0.4	5	4	0.855834	0.300894	558.32	298.347
PyClone	2	0.4	3	3	0.828851	0.295043	557.34	391.85
PyClone	3	0.4	1	2	0	0.319482	530.27	220.538
PyClone	4	0.4	7	5	0.490565	0.340285	557.49	305.504
PyClone	5	0.4	6	5	0.671244	0.372749	557.87	302.694
PyClone	6	0.4	3	3	1	0.415148	573.83	225.846
PyClone	7	0.4	4	5	0.459432	0.222959	557.73	324.105
PyClone	8	0.4	4	3	0.876926	0.254094	530.54	296.735
PyClone	9	0.4	2	2	1	0.246894	558.19	317.221
PyClone	10	0.4	5	3	0.942598	0.324466	557.82	279.181
PyClone	11	0.4	6	5	0.802675	0.293913	557.81	332.733
PyClone	12	0.4	8	4	0.671722	0.278147	557.39	289.6
PyClone	13	0.4	4	4	0.934855	0.138335	573.75	430.365
PyClone	14	0.4	5	6	0.735593	0.338154	557.66	291.091
PyClone	15	0.4	3	3	0.803178	0.313313	573.8	294.216
PyClone	16	0.4	5	6	0.924168	0.242865	530.52	377.842
PyClone	17	0.4	3	3	1	0.5019	557.67	500.009
PyClone	18	0.4	6	3	0.485376	0.25831	557.77	259.209
PyClone	19	0.4	6	3	0.784177	0.29747	530.54	234.401
PyClone	20	0.4	8	4	0.612801	0.264036	557.36	298.931
PyClone	21	0.4	3	2	0.9475	0.341937	557.95	234.708
PyClone	22	0.4	8	9	0.758929	0.294935	530.52	393.397
PyClone	23	0.4	6	3	0.844183	0.398497	530.53	377.007
PyClone	24	0.4	5	6	0.559263	0.336378	545.82	468.824
PyClone	25	0.4	5	2	0.305331	0.346046	557.85	254.702
PyClone	26	0.4	3	3	1	0.146192	557.77	271.117
PyClone	27	0.4	3	3	1	0.268867	557.91	247.944
PyClone	28	0.4	7	4	0.773809	0.252833	557.57	294.345
PyClone	29	0.4	3	2	0.894798	0.430902	558.2	237.128
PyClone	30	0.4	3	3	0.847138	0.229586	557.77	275.315
PyClone	31	0.4	5	4	0.787283	0.231779	557.73	251.483
PyClone	32	0.4	4	3	0.474138	0.4103	557.39	287.135
PyClone	33	0.4	6	4	0.958148	0.283224	573.8	301.869
PyClone	34	0.4	5	5	0.799225	0.226278	530.64	391.272
PyClone	35	0.4	3	3	1	0.207982	557.91	260.475
PyClone	36	0.4	6	3	0.816521	0.364318	557.91	257.473
PyClone	37	0.4	7	9	0.889759	0.290806	557.87	347.902
PyClone	38	0.4	5	3	0.48925	0.311006	530.52	260.043
PyClone	39	0.4	5	4	0.64861	0.296998	557.65	278.874
PyClone	40	0.4	5	4	0.934416	0.349758	530.52	312.245
PyClone	41	0.4	7	4	0.793968	0.314621	557.77	280.186
PyClone	42	0.4	3	3	0.585747	0.275514	557.86	263.104
PyClone	43	0.4	4	5	0.791321	0.272707	557.41	258.863
PyClone	44	0.4	4	4	0.676221	0.258927	530.52	397.402
PyClone	45	0.4	9	7	0.757611	0.174302	573.78	306.103
PyClone	46	0.4	5	4	0.821102	0.326166	557.71	277.885
PyClone	47	0.4	9	7	0.769242	0.317417	573.64	446.731
PyClone	48	0.4	6	5	0.81692	0.251541	557.42	267.538
PyClone	49	0.4	3	2	0.401628	0.233386	557.75	342.676
PyClone	50	0.4	2	3	0.64661	0.149799	545.69	197.36
PyClone	51	0.4	7	5	0.646294	0.250187	557.73	307.422
PyClone	52	0.4	7	5	0.667414	0.291454	557.64	274.435
PyClone	53	0.4	4	2	0.637503	0.363871	530.52	330.926
PyClone	54	0.4	5	3	0.73405	0.256614	557.82	372.275
PyClone	55	0.4	5	3	0.85876	0.176096	573.77	284.807
PyClone	56	0.4	7	4	0.54838	0.230394	573.94	261.954
PyClone	57	0.4	5	4	0.755553	0.367917	557.75	274.23
PyClone	58	0.4	5	8	0.771859	0.311791	558.24	259.378
PyClone	59	0.4	5	4	0.5355	0.27423	557.79	267.805
PyClone	60	0.4	5	4	0.893663	0.284486	554.74	293.225
PyClone	61	0.4	3	2	0.341005	0.328066	557.8	229.874
PyClone	62	0.4	4	6	0.478204	0.263344	558.27	275.663
PyClone	63	0.4	3	3	0.287331	0.182985	557.95	255.33
PyClone	64	0.4	7	9	0.61453	0.295281	558.23	304.844
PyClone	65	0.4	2	4	0.462653	0.356057	557.8	225.27
PyClone	66	0.4	2	2	1	0.214956	573.93	365.727
PyClone	67	0.4	4	2	0.219828	0.211181	573.84	228.303
PyClone	68	0.4	6	4	0.863832	0.310689	557.45	287.397
PyClone	69	0.4	6	4	0.735988	0.340328	557.8	295.443
PyClone	70	0.4	6	5	0.799656	0.237795	557.85	295.002
PyClone	71	0.4	4	3	0.937033	0.22653	573.73	278.218
PyClone	72	0.4	6	6	0.548778	0.409848	545.94	271.006
PyClone	73	0.4	7	5	0.817634	0.300336	557.84	333.142
PyClone	74	0.4	6	4	0.905214	0.318964	573.8	385.134
PyClone	75	0.4	8	7	0.708043	0.269699	557.67	385.065
PyClone	76	0.4	6	5	0.888382	0.319034	541.47	321.35
PyClone	77	0.4	3	2	0.679092	0.341177	530.52	408.079
PyClone	78	0.4	8	7	0.774801	0.339667	557.93	330.666
PyClone	79	0.4	7	10	0.831152	0.303659	557.61	378.223
PyClone	80	0.4	7	6	0.875544	0.272553	573.79	413.546
PyClone	81	0.4	4	3	0.884105	0.240954	557.61	270.517
PyClone	82	0.4	4	7	0.779314	0.296331	557.73	283.584
PyClone	83	0.4	3	3	0.635001	0.26183	573.67	248.856
PyClone	84	0.4	4	3	0.783767	0.233439	557.82	382.052
PyClone	85	0.4	6	4	0.732783	0.309157	557.95	306.105
PyClone	86	0.4	2	2	1	0.313084	573.89	214.915
PyClone	87	0.4	6	4	0.760722	0.285866	557.85	314.23
PyClone	88	0.4	7	5	0.759543	0.460816	558.2	424.161
PyClone	89	0.4	3	4	0.812023	0.201204	557.78	326.031
PyClone	90	0.4	4	3	0.982374	0.231018	557.79	265.611
PyClone	91	0.4	6	7	0.756374	0.292577	557.45	518.012
PyClone	92	0.4	7	7	0.433072	0.387022	557.92	271.208
PyClone	93	0.4	4	3	0.876562	0.288635	558.34	335.777
PyClone	94	0.4	6	6	0.902056	0.266044	573.7	468.409
PyClone	95	0.4	2	2	1	0.137467	573.94	307.287
PyClone	96	0.4	7	5	0.871934	0.262499	557.94	310.257
PyClone	97	0.4	4	4	0.842566	0.205549	574.31	306.245
PyClone	98	0.4	4	5	0.753304	0.366375	557.81	281.529
PyClone	99	0.4	5	5	0.821385	0.30824	557.76	412.857
PyClone	0	0.6	5	3	0.904488	0.215158	542.22	307.477
PyClone	1	0.6	4	3	0.796661	0.319322	541.73	334.666
PyClone	2	0.6	3	2	0.673801	0.19314	530.52	359.085
PyClone	3	0.6	5	4	0.926264	0.286913	530.52	380.367
PyClone	4	0.6	5	6	0.895268	0.221325	530.65	409.877
PyClone	5	0.6	8	10	0.742671	0.229243	557.77	365.473
PyClone	6	0.6	4	4	0.940848	0.16759	557.82	510.88
PyClone	7	0.6	6	7	0.845435	0.230968	530.64	514.087
PyClone	8	0.6	5	6	0.768342	0.18528	530.52	358.532
PyClone	9	0.6	8	10	0.914164	0.139897	557.42	495.95
PyClone	10	0.6	3	3	0.95752	0.164119	545.81	258.148
PyClone	11	0.6	4	4	1	0.105901	557.88	379.085
PyClone	12	0.6	3	2	0.667068	0.247512	557.8	378.131
PyClone	13	0.6	5	4	0.98384	0.133122	545.77	402.602
PyClone	14	0.6	5	4	0.869803	0.167413	530.52	318.714
PyClone	15	0.6	4	4	1	0.159181	541.57	303.893
PyClone	16	0.6	5	3	0.738721	0.269456	530.52	261.332
PyClone	17	0.6	4	4	0.937531	0.235964	557.89	323.578
PyClone	18	0.6	2	2	1	0.103469	530.54	343.116
PyClone	19	0.6	7	4	0.703972	0.211902	530.52	382.875
PyClone	20	0.6	5	5	0.873969	0.221026	557.24	378.553
PyClone	21	0.6	7	7	0.970129	0.1707	530.66	571.011
PyClone	22	0.6	8	6	0.871984	0.216307	530.66	390.947
PyClone	23	0.6	4	4	0.969935	0.180461	557.46	369.604
PyClone	24	0.6	4	3	0.965788	0.198584	573.88	338.268
PyClone	25	0.6	8	7	0.862265	0.226719	558.38	317.668
PyClone	26	0.6	5	4	0.935512	0.157149	557.73	363.759
PyClone	27	0.6	4	4	0.943712	0.198503	557.63	518.261
PyClone	28	0.6	5	5	0.877542	0.292288	530.52	478.925
PyClone	29	0.6	5	4	0.749747	0.274799	557.33	296.199
PyClone	30	0.6	4	3	0.895067	0.180494	530.52	328.766
PyClone	31	0.6	5	6	0.66292	0.276725	530.52	394.166
PyClone	32	0.6	6	5	0.799919	0.171706	574.39	529.163
PyClone	33	0.6	6	5	0.988844	0.191931	557.91	324.241
PyClone	34	0.6	5	4	0.765128	0.18988	557.89	615.293
PyClone	35	0.6	5	5	0.715712	0.237077	530.52	352.739
PyClone	36	0.6	4	3	0.716578	0.288313	545.34	281.898
PyClone	37	0.6	2	3	0.960648	0.16911	545.42	436.685
PyClone	38	0.6	4	3	0.974739	0.23663	557.93	343.416
PyClone	39	0.6	4	6	0.854323	0.195055	530.52	421.984
PyClone	40	0.6	8	9	0.671036	0.187012	557.75	451.884
PyClone	41	0.6	6	5	0.859631	0.219449	557.81	270.198
PyClone	42	0.6	4	4	0.914757	0.177907	541.91	370.606
PyClone	43	0.6	7	5	0.925101	0.196733	557.48	488.104
PyClone	44	0.6	5	4	0.754019	0.161266	530.52	380.379
PyClone	45	0.6	5	5	0.798045	0.159927	530.52	442.564
PyClone	46	0.6	7	5	0.833187	0.203653	530.64	397.011
PyClone	47	0.6	5	5	0.685568	0.199716	557.44	349.809
PyClone	48	0.6	8	9	0.888768	0.181936	557.51	430.985
PyClone	49	0.6	8	4	0.918673	0.245402	530.53	498.413
PyClone	50	0.6	4	3	0.600438	0.250591	557.79	341.503
PyClone	51	0.6	7	6	0.976265	0.186209	541.78	410.746
PyClone	52	0.6	4	4	0.50901	0.230401	557.63	310.645
PyClone	53	0.6	3	2	0.93383	0.244683	557.67	257.859
PyClone	54	0.6	8	7	0.906435	0.186169	530.65	366.815
PyClone	55	0.6	5	4	0.893	0.12943	557.92	407.383
PyClone	56	0.6	7	6	0.644272	0.221651	530.65	385.719
PyClone	57	0.6	4	4	0.870055	0.157078	558.21	297.241
PyClone	58	0.6	7	7	0.751226	0.195636	530.64	417.318
PyClone	59	0.6	2	2	0.863045	0.243149	530.52	336.446
PyClone	60	0.6	7	4	0.947412	0.140368	530.54	477.338
PyClone	61	0.6	9	8	0.738235	0.225061	530.64	373.962
PyClone	62	0.6	5	6	0.852524	0.145098	545.53	255.584
PyClone	63	0.6	4	4	1	0.22213	557.98	517.307
PyClone	64	0.6	4	3	0.870343	0.198529	530.53	302.316
PyClone	65	0.6	6	6	0.616365	0.163808	530.64	383.039
PyClone	66	0.6	6	7	0.567735	0.188611	557.72	438.23
PyClone	67	0.6	8	7	0.759613	0.182405	557.62	356.446
PyClone	68	0.6	9	7	0.827989	0.229133	557.87	384.213
PyClone	69	0.6	8	11	0.655101	0.22546	558.21	438.524
PyClone	70	0.6	7	9	0.739926	0.243741	530.66	485.873
PyClone	71	0.6	7	4	0.739658	0.128507	557.71	368.939
PyClone	72	0.6	5	3	0.887563	0.171408	557.87	332.669
PyClone	73	0.6	8	9	0.902608	0.224947	530.64	351.264
PyClone	74	0.6	3	2	0.864933	0.149667	530.52	323.505
PyClone	75	0.6	5	4	0.986342	0.211322	557.71	288.534
PyClone	76	0.6	7	5	0.880257	0.215815	557.3	549.479
PyClone	77	0.6	4	3	0.716236	0.300005	530.52	279.244
PyClone	78	0.6	7	8	0.52475	0.208693	557.91	371.122
PyClone	79	0.6	3	3	0.374086	0.193332	557.88	323.358
PyClone	80	0.6	7	8	0.960148	0.251676	557.86	531.113
PyClone	81	0.6	6	5	0.68521	0.242426	557.67	384.945
PyClone	82	0.6	5	4	0.951112	0.198316	541.84	295.302
PyClone	83	0.6	4	4	0.912489	0.186027	557.77	294.052
PyClone	84	0.6	3	3	1	0.243336	557.8	257.237
PyClone	85	0.6	6	5	0.751415	0.257551	530.52	469.205
PyClone	86	0.6	5	8	0.756689	0.264385	557.89	339.153
PyClone	87	0.6	5	4	0.70397	0.148006	573.99	379.681
PyClone	88	0.6	7	11	0.624045	0.169203	530.64	455.974
PyClone	89	0.6	9	12	0.730412	0.197991	545.64	454.102
PyClone	90	0.6	3	3	0.875408	0.226038	530.52	360.708
PyClone	91	0.6	9	8	0.787671	0.188419	530.66	403.366
PyClone	92	0.6	6	6	0.945622	0.125221	557.9	423.725
PyClone	93	0.6	6	4	0.860905	0.178269	557.95	313.147
PyClone	94	0.6	5	5	0.833318	0.240801	558.22	299.109
PyClone	95	0.6	6	5	0.81054	0.218319	557.9	543.433
PyClone	96	0.6	6	5	0.757251	0.275242	554.61	309.207
PyClone	97	0.6	3	4	0.696061	0.165509	557.81	394.627
PyClone	98	0.6	5	3	0.742891	0.22364	557.67	238.707
PyClone	99	0.6	5	4	0.928936	0.22455	558.32	627.464
PyClone	0	0.8	7	8	0.904285	0.141983	557.9	388.172
PyClone	1	0.8	5	3	0.849461	0.109311	530.54	420.621
PyClone	2	0.8	8	7	0.893701	0.0969877	557.66	407.211
PyClone	3	0.8	4	3	0.714879	0.070011	530.53	327.326
PyClone	4	0.8	5	7	0.924855	0.0963661	557.79	340.529
PyClone	5	0.8	5	7	0.68338	0.156014	530.52	417.769
PyClone	6	0.8	5	4	0.955037	0.0922338	530.52	401.452
PyClone	7	0.8	4	2	0.804013	0.137041	530.53	328.936
PyClone	8	0.8	8	8	0.856466	0.0930022	557.73	748.807
PyClone	9	0.8	7	5	0.949933	0.0802367	530.64	363.842
PyClone	10	0.8	6	4	0.887168	0.108842	530.52	381.75
PyClone	11	0.8	5	5	0.913088	0.0955498	530.52	420.162
PyClone	12	0.8	4	5	0.9076	0.110813	530.52	360.715
PyClone	13	0.8	4	3	0.974525	0.104232	557.73	374.776
PyClone	14	0.8	7	6	0.883751	0.113682	530.64	375.617
PyClone	15	0.8	5	5	0.905999	0.0730557	530.54	410.492
PyClone	16	0.8	3	3	1	0.104066	530.52	332.914
PyClone	17	0.8	4	4	1	0.124926	530.52	373.13
PyClone	18	0.8	7	6	0.715926	0.129153	530.64	423.599
PyClone	19	0.8	4	4	1	0.103425	557.83	328.968
PyClone	20	0.8	8	9	0.956729	0.0853734	557.3	384.652
PyClone	21	0.8	5	3	0.817256	0.134843	530.52	325.011
PyClone	22	0.8	4	3	0.965626	0.0776149	530.52	285.526
PyClone	23	0.8	4	4	1	0.104626	530.54	374.942
PyClone	24	0.8	10	9	0.856285	0.106714	530.64	510.372
PyClone	25	0.8	5	5	0.86615	0.11664	573.8	327.278
PyClone	26	0.8	7	6	0.75685	0.15343	557.51	347.784
PyClone	27	0.8	10	6	0.836475	0.106551	545.75	446.534
PyClone	28	0.8	5	6	0.891948	0.0805959	530.52	487.464
PyClone	29	0.8	6	5	0.984527	0.0906347	530.64	814.872
PyClone	30	0.8	7	7	0.949028	0.101243	530.66	512.528
PyClone	31	0.8	9	11	0.858944	0.112489	530.64	473.329
PyClone	32	0.8	7	9	0.900631	0.0958345	530.66	448.314
PyClone	33	0.8	4	3	0.70414	0.114796	530.52	388.616
PyClone	34	0.8	6	4	0.697451	0.111617	530.54	486.526
PyClone	35	0.8	3	2	0.933967	0.0994959	545.91	462.039
PyClone	36	0.8	6	8	0.965112	0.0754566	530.53	416.549
PyClone	37	0.8	5	6	0.799641	0.100679	541.29	386.748
PyClone	38	0.8	2	2	1	0.0577665	530.52	291.298
PyClone	39	0.8	4	4	0.803062	0.114606	557.35	336.158
PyClone	40	0.8	5	5	0.824955	0.103353	530.54	418.264
PyClone	41	0.8	8	7	0.953955	0.100551	557.81	354.749
PyClone	42	0.8	5	5	0.817576	0.113858	557.79	669.68
PyClone	43	0.8	4	4	1	0.117021	530.52	374.108
PyClone	44	0.8	6	7	0.87335	0.137394	557.37	362.057
PyClone	45	0.8	6	5	0.940699	0.116706	557.38	524.367
PyClone	46	0.8	7	7	0.971874	0.0911816	557.71	415.97
PyClone	47	0.8	8	7	0.865552	0.0800424	557.66	414.709
PyClone	48	0.8	9	7	0.846454	0.0870545	557.7	439.788
PyClone	49	0.8	4	3	0.883179	0.142046	530.52	343.141
PyClone	50	0.8	7	6	0.768213	0.115537	557.53	424.851
PyClone	51	0.8	6	6	0.871896	0.0952276	530.64	400.778
PyClone	52	0.8	4	4	0.91164	0.0986059	530.52	403.892
PyClone	53	0.8	5	5	1	0.107265	557.73	479.686
PyClone	54	0.8	6	6	0.680892	0.105614	558.2	374.339
PyClone	55	0.8	9	6	0.895902	0.0988447	530.65	391.702
PyClone	56	0.8	4	4	0.884923	0.0747536	557.69	463.313
PyClone	57	0.8	7	7	0.971358	0.0746063	557.64	351.406
PyClone	58	0.8	4	4	0.709074	0.104165	530.52	344.169
PyClone	59	0.8	7	7	0.907178	0.0832868	558.06	395.387
PyClone	60	0.8	6	10	0.891014	0.110448	557.77	351.836
PyClone	61	0.8	6	5	0.802703	0.0934662	530.65	318.334
PyClone	62	0.8	6	4	0.958116	0.0683137	530.52	359.571
PyClone	63	0.8	8	9	0.873383	0.124606	557.76	533.025
PyClone	64	0.8	4	3	0.796366	0.127964	558.4	322.858
PyClone	65	0.8	7	5	0.891341	0.104533	557.77	414.75
PyClone	66	0.8	5	5	1	0.0866755	573.71	313.456
PyClone	67	0.8	2	2	1	0.0367811	530.54	433.059
PyClone	68	0.8	6	6	0.97834	0.0819755	530.64	416.423
PyClone	69	0.8	3	3	0.848378	0.0899711	530.52	339.376
PyClone	70	0.8	2	3	0.950673	0.0670209	530.52	296.936
PyClone	71	0.8	4	4	0.888547	0.119188	530.52	363.042
PyClone	72	0.8	6	5	0.916392	0.125116	530.65	539.414
PyClone	73	0.8	5	4	0.98633	0.0751169	530.53	548.486
PyClone	74	0.8	9	10	0.900666	0.0909353	557.36	327.013
PyClone	75	0.8	5	5	0.932143	0.109274	545.75	317.577
PyClone	76	0.8	5	4	0.942393	0.118887	530.52	298.526
PyClone	77	0.8	8	7	0.922383	0.110154	530.64	421.113
PyClone	78	0.8	2	2	1	0.113447	530.52	320.322
PyClone	79	0.8	5	5	0.942135	0.115201	530.52	371.999
PyClone	80	0.8	4	5	0.985974	0.0859605	541.82	401.196
PyClone	81	0.8	4	3	0.957948	0.103834	573.92	251.449
PyClone	82	0.8	3	3	0.711341	0.0924675	530.54	296.774
PyClone	83	0.8	5	5	0.80879	0.069093	557.68	367.43
PyClone	84	0.8	7	4	0.786731	0.122153	557.47	318.246
PyClone	85	0.8	5	4	0.982994	0.0657149	530.52	507.045
PyClone	86	0.8	2	2	0.927495	0.0974428	557.82	259.158
PyClone	87	0.8	8	6	0.952932	0.100287	530.66	550.357
PyClone	88	0.8	4	5	0.876565	0.13044	530.52	373.795
PyClone	89	0.8	5	5	0.897199	0.0960901	530.52	395.113
PyClone	90	0.8	4	4	1	0.0962787	530.52	370.018
PyClone	91	0.8	7	7	0.869054	0.0780534	558.33	363.812
PyClone	92	0.8	6	6	0.898962	0.0923445	557.8	327.684
PyClone	93	0.8	2	2	1	0.109839	530.52	343.348
PyClone	94	0.8	8	7	0.851288	0.0785026	557.75	440.972
PyClone	95	0.8	2	2	1	0.135945	530.52	326.553
PyClone	96	0.8	4	4	0.885617	0.12825	530.52	408.932
PyClone	97	0.8	7	7	0.920567	0.0962214	530.65	429.683
PyClone	98	0.8	5	5	0.965884	0.077583	530.52	386.955
PyClone	99	0.8	3	3	1	0.0520948	545.45	342.951
PyClone	0	1	4	3	0.89372	0.0139296	663.17	322.365
PyClone	1	1	3	2	0.958353	0.00784055	530.52	326.754
PyClone	2	1	7	8	0.854521	0.0274327	530.64	436.512
PyClone	3	1	2	2	1	0.00488037	557.49	248.262
PyClone	4	1	4	4	1	0.00996625	557.95	353.12
PyClone	5	1	3	3	0.891364	0.00835424	557.84	330.743
PyClone	6	1	2	2	1	0.00467221	557.38	338.889
PyClone	7	1	6	6	1	0.0105522	557.68	388.632
PyClone	8	1	5	6	0.921754	0.0178596	557.93	387.711
PyClone	9	1	7	10	0.808888	0.0273005	530.64	444.123
PyClone	10	1	9	12	0.855945	0.0332532	530.64	410.01
PyClone	11	1	6	9	0.933096	0.0208481	530.65	816.3
PyClone	12	1	6	6	0.963363	0.01917	557.86	443.561
PyClone	13	1	3	3	0.876698	0.0192561	557.92	577.178
PyClone	14	1	5	7	0.957516	0.0175119	545.73	324.298
PyClone	15	1	7	7	0.943048	0.0163622	557.74	316.686
PyClone	16	1	6	8	0.861873	0.026953	557.34	424.3
PyClone	17	1	2	2	1	0.004998	530.52	421.287
PyClone	18	1	4	4	1	0.0136022	557.55	437.595
PyClone	19	1	3	3	0.914002	0.00940298	530.52	466.964
PyClone	20	1	5	4	0.966119	0.014549	530.52	414.397
PyClone	21	1	4	6	0.777588	0.0254536	530.52	544.393
PyClone	22	1	3	2	0.890862	0.0126073	557.81	247.076
PyClone	23	1	7	9	0.887503	0.0249468	557.75	335.036
PyClone	24	1	4	5	0.952342	0.0130802	557.64	357.4
PyClone	25	1	6	5	0.939947	0.0145121	542.25	379.591
PyClone	26	1	5	5	0.822545	0.0187817	557.78	361.599
PyClone	27	1	2	2	1	0.00810713	557.88	331.453
PyClone	28	1	6	5	0.989993	0.0124757	557.84	323.451
PyClone	29	1	7	5	0.854388	0.0154639	557.63	315.733
PyClone	30	1	7	10	0.937012	0.0290269	557.97	519.886
PyClone	31	1	7	6	0.914227	0.0206398	530.65	344.249
PyClone	32	1	8	6	0.881532	0.0187505	557.9	347.877
PyClone	33	1	8	9	0.920876	0.0217785	557.75	398.864
PyClone	34	1	7	7	0.91664	0.0204788	557.72	473.114
PyClone	35	1	7	6	0.974945	0.0150318	557.86	575.593
PyClone	36	1	5	6	0.856066	0.0175567	557.8	330.068
PyClone	37	1	5	5	1	0.00805646	557.62	413.087
PyClone	38	1	8	8	0.854091	0.023524	530.66	387.125
PyClone	39	1	8	11	0.874673	0.0244008	557.9	569.027
PyClone	40	1	2	2	1	0.00733525	530.52	319.016
PyClone	41	1	8	9	0.884281	0.0241984	530.64	504.213
PyClone	42	1	6	6	0.934795	0.0214967	530.64	607.14
PyClone	43	1	4	4	0.929553	0.0103433	530.52	363.197
PyClone	44	1	7	5	0.922344	0.0211192	530.65	345.482
PyClone	45	1	1	2	0	0.00363287	557.95	277.034
PyClone	46	1	6	7	0.844745	0.0179384	558.25	479.057
PyClone	47	1	4	4	1	0.0119058	530.52	357.889
PyClone	48	1	6	4	0.924416	0.0253841	530.52	375.504
PyClone	49	1	6	6	0.925211	0.0156681	530.66	420.956
PyClone	50	1	4	4	1	0.0145995	530.52	374.05
PyClone	51	1	8	9	0.960779	0.023299	558.32	482.31
PyClone	52	1	4	4	0.919478	0.0160689	530.52	620.756
PyClone	53	1	4	4	0.83692	0.00968548	557.64	289.047
PyClone	54	1	6	7	0.995007	0.0162433	557.88	355.498
PyClone	55	1	8	8	0.82979	0.0318065	557.96	322.221
PyClone	56	1	2	2	1	0.0106243	557.77	292.366
PyClone	57	1	3	3	0.904818	0.0137117	530.53	326.221
PyClone	58	1	5	5	0.901474	0.018662	530.52	312.837
PyClone	59	1	6	4	0.904057	0.0160361	530.52	370.794
PyClone	60	1	4	4	0.823261	0.019066	557.78	315.908
PyClone	61	1	9	16	0.890385	0.0333654	558.01	655.628
PyClone	62	1	7	10	0.874642	0.0199109	557.62	339.993
PyClone	63	1	9	9	0.988034	0.0171348	557.77	466.555
PyClone	64	1	6	5	0.911228	0.0232019	557.77	373.165
PyClone	65	1	4	4	0.946142	0.0169692	573.84	261.163
PyClone	66	1	2	2	1	0.00714196	530.52	319.455
PyClone	67	1	6	4	0.885534	0.0145484	530.52	394.348
PyClone	68	1	9	10	0.914646	0.027046	541.87	480.251
PyClone	69	1	8	8	0.945819	0.0164774	530.66	473.468
PyClone	70	1	3	3	1	0.00956394	530.52	351.843
PyClone	71	1	9	11	0.920329	0.0275126	530.64	505.725
PyClone	72	1	5	5	0.801482	0.0147435	557.73	305.112
PyClone	73	1	4	4	1	0.0096789	557.87	348.232
PyClone	74	1	7	7	0.978519	0.0189928	557.93	377.935
PyClone	75	1	4	4	0.968271	0.0182555	557.82	388.038
PyClone	76	1	5	4	0.914276	0.0120995	557.71	283.379
PyClone	77	1	3	3	1	0.0163216	557.37	271.119
PyClone	78	1	4	5	0.909554	0.0126787	557.54	365.757
PyClone	79	1	2	2	1	0.00300898	558.19	245.57
PyClone	80	1	6	5	0.991828	0.0129132	557.71	334.755
PyClone	81	1	8	8	0.982738	0.0185766	557.45	451.32
PyClone	82	1	5	4	0.957299	0.0114164	557.91	370.427
PyClone	83	1	3	3	1	0.0128671	530.52	394.723
PyClone	84	1	3	3	0.943274	0.0133608	557.98	411.961
PyClone	85	1	4	3	0.934882	0.0120143	554.77	252.442
PyClone	86	1	5	5	0.927567	0.0200201	530.65	432.432
PyClone	87	1	5	5	0.973498	0.014868	530.64	372.048
PyClone	88	1	6	5	0.975577	0.0152965	557.77	388.322
PyClone	89	1	4	4	1	0.00507152	530.52	425.03
PyClone	90	1	4	5	0.981226	0.00984153	557.85	391.288
PyClone	91	1	6	5	0.900353	0.0269346	557.68	690.67
PyClone	92	1	3	2	0.909967	0.01075	545.9	253.414
PyClone	93	1	4	3	0.881302	0.0112168	557.74	324.613
PyClone	94	1	4	4	1	0.00758075	557.98	374.095
PyClone	95	1	6	6	1	0.00943744	574.26	448.582
PyClone	96	1	5	4	0.934974	0.0147305	530.53	371.908
PyClone	97	1	6	5	0.844121	0.0243011	554.8	323.914
PyClone	98	1	7	10	0.959312	0.0236825	530.64	495.132
PyClone	99	1	3	4	0.850843	0.0166901	557.67	269.324
PyClone-VI	0	0.4	3	2	0.533757	0.0160072	474	9.4236
PyClone-VI	1	0.4	5	5	0.850072	0.0315798	473.96	7.723
PyClone-VI	2	0.4	3	3	0.924273	0.0296604	474.02	22.2093
PyClone-VI	3	0.4	1	1	1	0.00715573	474.02	9.8731
PyClone-VI	4	0.4	7	5	0.581855	0.0876564	473.9	7.9677
PyClone-VI	5	0.4	6	5	0.686282	0.0363209	473.77	6.0185
PyClone-VI	6	0.4	3	4	0.819966	0.0242197	473.98	7.0369
PyClone-VI	7	0.4	4	4	0.638696	0.0272349	473.84	8.6386
PyClone-VI	8	0.4	4	4	0.898685	0.0192388	474.2	6.6707
PyClone-VI	9	0.4	2	2	1	0.0219458	473.83	7.8192
PyClone-VI	10	0.4	5	3	0.942598	0.0351217	473.74	6.8676
PyClone-VI	11	0.4	6	5	0.905316	0.031431	473.96	7.091
PyClone-VI	12	0.4	8	6	0.793281	0.0507185	474	7.504
PyClone-VI	13	0.4	4	4	0.922571	0.0208677	474	7.4776
PyClone-VI	14	0.4	5	5	0.784107	0.0516215	473.99	6.5221
PyClone-VI	15	0.4	3	3	0.755114	0.0284458	473.99	6.4878
PyClone-VI	16	0.4	5	4	0.966741	0.0196625	473.88	6.8033
PyClone-VI	17	0.4	3	3	1	0.0122185	474.01	9.3414
PyClone-VI	18	0.4	6	4	0.600637	0.0591865	474.02	8.8042
PyClone-VI	19	0.4	6	4	0.770862	0.05372	473.77	6.659
PyClone-VI	20	0.4	8	4	0.63835	0.0526842	474	8.3111
PyClone-VI	21	0.4	3	2	0.9475	0.013263	473.75	6.4856
PyClone-VI	22	0.4	8	5	0.689391	0.0440733	474.07	7.6628
PyClone-VI	23	0.4	6	3	0.844183	0.0318456	474.21	6.9972
PyClone-VI	24	0.4	5	5	0.77182	0.0451928	473.76	8.3931
PyClone-VI	25	0.4	5	3	0.473798	0.0463242	473.95	7.6372
PyClone-VI	26	0.4	3	3	1	0.0187888	474.05	6.6488
PyClone-VI	27	0.4	3	3	1	0.0333629	474	8.8727
PyClone-VI	28	0.4	7	4	0.786395	0.0565644	473.89	7.1809
PyClone-VI	29	0.4	3	2	0.966293	0.0192379	473.98	6.7473
PyClone-VI	30	0.4	3	3	0.893632	0.0260048	474.06	6.5393
PyClone-VI	31	0.4	5	5	0.709665	0.0575948	474.15	6.7705
PyClone-VI	32	0.4	4	3	0.53446	0.036652	474.04	9.3379
PyClone-VI	33	0.4	6	4	0.958148	0.022324	473.75	16.5763
PyClone-VI	34	0.4	5	5	0.838903	0.029875	473.76	6.1456
PyClone-VI	35	0.4	3	3	1	0.0114734	473.96	9.6644
PyClone-VI	36	0.4	6	4	0.78144	0.0315909	474.04	7.3432
PyClone-VI	37	0.4	7	5	0.884318	0.0575885	474.02	7.4546
PyClone-VI	38	0.4	5	3	0.691276	0.0430637	473.83	9.6154
PyClone-VI	39	0.4	5	5	0.636794	0.0589464	474.02	6.6783
PyClone-VI	40	0.4	5	5	0.936383	0.0250408	473.94	8.563
PyClone-VI	41	0.4	7	5	0.773768	0.0347121	474.05	6.4628
PyClone-VI	42	0.4	3	3	0.700475	0.0451644	474.02	8.0349
PyClone-VI	43	0.4	4	3	0.773372	0.0281878	474	8.4871
PyClone-VI	44	0.4	4	4	0.627796	0.0330136	473.78	8.0484
PyClone-VI	45	0.4	9	6	0.754219	0.0589741	474.18	7.7417
PyClone-VI	46	0.4	5	4	0.781405	0.0548118	473.99	6.8836
PyClone-VI	47	0.4	9	7	0.75686	0.0578424	474.02	8.969
PyClone-VI	48	0.4	6	5	0.880168	0.0338176	473.75	10.8321
PyClone-VI	49	0.4	3	2	0.69767	0.0182048	474	11.8049
PyClone-VI	50	0.4	2	2	0.889782	0.0156716	473.84	6.7493
PyClone-VI	51	0.4	7	5	0.770007	0.0549417	474	8.163
PyClone-VI	52	0.4	7	5	0.750149	0.0487025	473.99	7.5149
PyClone-VI	53	0.4	4	3	0.416613	0.0240064	474.03	7.8815
PyClone-VI	54	0.4	5	4	0.682061	0.0510011	473.75	7.0345
PyClone-VI	55	0.4	5	4	0.903642	0.0232349	474.02	9.0767
PyClone-VI	56	0.4	7	4	0.624035	0.0570394	474.02	7.458
PyClone-VI	57	0.4	5	4	0.836359	0.0333929	474.07	6.6062
PyClone-VI	58	0.4	5	4	0.786224	0.053221	473.98	7.1692
PyClone-VI	59	0.4	5	5	0.613138	0.065587	474.1	10.94
PyClone-VI	60	0.4	5	4	0.943993	0.0230395	474.03	7.0148
PyClone-VI	61	0.4	3	2	0.341005	0.0281767	474	10.1891
PyClone-VI	62	0.4	4	3	0.586241	0.0473532	474.1	10.1166
PyClone-VI	63	0.4	3	3	0.417568	0.035349	474.03	7.2444
PyClone-VI	64	0.4	7	4	0.619574	0.0552738	473.99	7.8385
PyClone-VI	65	0.4	2	2	0.527222	0.0319429	474.07	7.4044
PyClone-VI	66	0.4	2	2	0.741684	0.0124815	473.94	10.4129
PyClone-VI	67	0.4	4	2	0.219828	0.0232907	473.99	9.4622
PyClone-VI	68	0.4	6	4	0.786598	0.0344823	473.96	7.6382
PyClone-VI	69	0.4	6	5	0.674708	0.0314363	473.75	9.0643
PyClone-VI	70	0.4	6	5	0.868816	0.0330398	474.2	8.0634
PyClone-VI	71	0.4	4	4	0.904551	0.0246339	474.14	7.8621
PyClone-VI	72	0.4	6	5	0.791103	0.0183784	473.9	6.8101
PyClone-VI	73	0.4	7	6	0.861408	0.044625	474.19	8.587
PyClone-VI	74	0.4	6	4	0.905214	0.0330899	473.89	7.3523
PyClone-VI	75	0.4	8	5	0.771275	0.0390023	474	7.5421
PyClone-VI	76	0.4	6	4	0.774363	0.0315612	473.95	10.6146
PyClone-VI	77	0.4	3	2	0.782006	0.0299007	474.2	7.5504
PyClone-VI	78	0.4	8	6	0.726995	0.0627222	473.76	8.3645
PyClone-VI	79	0.4	7	6	0.914809	0.0379108	474.21	6.4975
PyClone-VI	80	0.4	7	5	0.836323	0.0301383	474.04	9.1406
PyClone-VI	81	0.4	4	4	0.889854	0.0202907	473.88	7.9969
PyClone-VI	82	0.4	4	4	0.776989	0.0435124	473.74	7.516
PyClone-VI	83	0.4	3	3	0.688753	0.0305194	474	7.8049
PyClone-VI	84	0.4	4	3	0.849061	0.0201201	474.19	7.9056
PyClone-VI	85	0.4	6	5	0.781114	0.0332277	474	7.7821
PyClone-VI	86	0.4	2	2	1	0.00579002	476	7.7282
PyClone-VI	87	0.4	6	5	0.88912	0.0355951	474.21	6.3737
PyClone-VI	88	0.4	7	3	0.611532	0.0253358	473.99	8.3775
PyClone-VI	89	0.4	3	3	1	0.0113339	474.01	9.1745
PyClone-VI	90	0.4	4	3	0.982374	0.020027	473.83	7.0946
PyClone-VI	91	0.4	6	6	0.892885	0.0309056	474.07	6.8227
PyClone-VI	92	0.4	7	5	0.351258	0.0484523	474.14	7.4049
PyClone-VI	93	0.4	4	3	0.7891	0.0467578	474.01	8.9582
PyClone-VI	94	0.4	6	5	0.895864	0.0285257	474.06	15.1511
PyClone-VI	95	0.4	2	2	1	0.0084367	473.75	8.2663
PyClone-VI	96	0.4	7	5	0.82308	0.0381091	474.22	9.496
PyClone-VI	97	0.4	4	3	0.859553	0.0162417	476.33	8.1354
PyClone-VI	98	0.4	4	4	0.823135	0.0371139	474.2	7.8437
PyClone-VI	99	0.4	5	4	0.837875	0.0417796	474.01	8.3058
PyClone-VI	0	0.6	5	3	0.904488	0.0286187	473.74	7.9657
PyClone-VI	1	0.6	4	3	0.796661	0.0163256	473.99	8.9037
PyClone-VI	2	0.6	3	2	0.719806	0.0272459	454.45	22.1041
PyClone-VI	3	0.6	5	4	0.836187	0.0282409	474.08	6.9743
PyClone-VI	4	0.6	5	5	0.876215	0.0323129	474.03	9.7243
PyClone-VI	5	0.6	8	6	0.830021	0.046614	474	7.833
PyClone-VI	6	0.6	4	4	0.940848	0.0111525	401.69	28.0949
PyClone-VI	7	0.6	6	5	0.87433	0.0230546	399.62	29.0599
PyClone-VI	8	0.6	5	6	0.796822	0.0319989	418.71	25.6697
PyClone-VI	9	0.6	8	5	0.85036	0.0347779	473.74	6.6729
PyClone-VI	10	0.6	3	3	0.915377	0.013279	473.98	7.981
PyClone-VI	11	0.6	4	4	1	0.0161369	473.96	8.2293
PyClone-VI	12	0.6	3	2	0.667068	0.0127809	474.2	16.872
PyClone-VI	13	0.6	5	5	0.947509	0.0180501	474.03	6.1098
PyClone-VI	14	0.6	5	5	0.941916	0.0136261	473.84	15.4112
PyClone-VI	15	0.6	4	4	1	0.00921042	474	7.0574
PyClone-VI	16	0.6	5	4	0.781937	0.0285536	391.95	31.6465
PyClone-VI	17	0.6	4	4	1	0.0202355	474.02	7.9092
PyClone-VI	18	0.6	2	2	1	0.00880703	473.76	10.3965
PyClone-VI	19	0.6	7	5	0.674736	0.0530761	474.02	8.4183
PyClone-VI	20	0.6	5	5	0.873969	0.0245324	473.98	8.4251
PyClone-VI	21	0.6	7	6	0.964568	0.0204763	385.28	32.7303
PyClone-VI	22	0.6	8	6	0.854166	0.0399378	393.4	30.9808
PyClone-VI	23	0.6	4	4	0.969935	0.0179149	476.22	6.5585
PyClone-VI	24	0.6	4	4	1	0.00876716	475.72	7.7713
PyClone-VI	25	0.6	8	5	0.857204	0.029151	474	6.7086
PyClone-VI	26	0.6	5	4	0.891747	0.0201519	474.07	7.461
PyClone-VI	27	0.6	4	5	0.958757	0.0193466	474	8.0974
PyClone-VI	28	0.6	5	4	0.978833	0.00792133	474.2	7.6799
PyClone-VI	29	0.6	5	4	0.890403	0.0223282	414.26	26.6478
PyClone-VI	30	0.6	4	3	0.82187	0.0207599	474	8.2736
PyClone-VI	31	0.6	5	4	0.591529	0.0364393	473.73	7.4125
PyClone-VI	32	0.6	6	6	0.856691	0.0309189	473.95	7.633
PyClone-VI	33	0.6	6	5	0.940361	0.0238138	474	6.3553
PyClone-VI	34	0.6	5	4	0.803073	0.0303861	474	6.9827
PyClone-VI	35	0.6	5	4	0.798708	0.0363874	413.12	32.8584
PyClone-VI	36	0.6	4	3	0.716578	0.0216201	473.98	11.8706
PyClone-VI	37	0.6	2	3	0.960648	0.0123651	390.44	33.0659
PyClone-VI	38	0.6	4	3	0.974739	0.0147758	473.77	7.0592
PyClone-VI	39	0.6	4	4	0.924447	0.020414	295.12	40.5204
PyClone-VI	40	0.6	8	5	0.617078	0.0439571	297.88	37.6869
PyClone-VI	41	0.6	6	5	0.894342	0.0279109	474.01	8.5523
PyClone-VI	42	0.6	4	4	0.914757	0.0222869	384.88	31.563
PyClone-VI	43	0.6	7	5	0.865277	0.0302375	474.2	7.8294
PyClone-VI	44	0.6	5	4	0.842822	0.0135486	414.93	26.624
PyClone-VI	45	0.6	5	4	0.772593	0.0364007	473.75	7.3238
PyClone-VI	46	0.6	7	5	0.869081	0.0351377	473.99	8.5804
PyClone-VI	47	0.6	5	4	0.764642	0.0306766	474.02	8.2404
PyClone-VI	48	0.6	8	5	0.836384	0.034802	473.76	8.2256
PyClone-VI	49	0.6	8	4	0.8764	0.0309353	473.77	7.0055
PyClone-VI	50	0.6	4	4	0.664228	0.027006	474	6.8437
PyClone-VI	51	0.6	7	6	0.976265	0.0192032	473.8	7.0732
PyClone-VI	52	0.6	4	3	0.559377	0.0335614	474.14	8.3406
PyClone-VI	53	0.6	3	2	0.93383	0.0161199	474	8.3101
PyClone-VI	54	0.6	8	6	0.908358	0.0323067	474.01	6.377
PyClone-VI	55	0.6	5	5	0.864526	0.0218974	473.75	7.2288
PyClone-VI	56	0.6	7	5	0.677248	0.0430037	473.94	8.2
PyClone-VI	57	0.6	4	4	0.870055	0.0101566	405.25	32.1156
PyClone-VI	58	0.6	7	6	0.825268	0.0399909	413.12	31.9888
PyClone-VI	59	0.6	2	2	0.863045	0.0115401	473.73	6.7843
PyClone-VI	60	0.6	7	5	0.970145	0.0194351	473.96	12.1884
PyClone-VI	61	0.6	9	6	0.793697	0.0479857	474.09	7.5875
PyClone-VI	62	0.6	5	4	0.792369	0.0256073	474.1	7.0089
PyClone-VI	63	0.6	4	4	1	0.0102364	413.83	26.6654
PyClone-VI	64	0.6	4	3	0.870343	0.0222082	474.2	7.813
PyClone-VI	65	0.6	6	5	0.707864	0.0351039	474.09	8.0704
PyClone-VI	66	0.6	6	5	0.690403	0.0458004	414.38	26.2885
PyClone-VI	67	0.6	8	6	0.824194	0.038023	474.19	7.5316
PyClone-VI	68	0.6	9	7	0.83319	0.0462767	474.03	8.2276
PyClone-VI	69	0.6	8	6	0.761485	0.046848	472.97	18.6208
PyClone-VI	70	0.6	7	6	0.740007	0.0423089	414.63	26.4161
PyClone-VI	71	0.6	7	5	0.829988	0.0211837	385.53	34.2299
PyClone-VI	72	0.6	5	4	0.924641	0.0154372	474	8.5167
PyClone-VI	73	0.6	8	6	0.918935	0.0279938	389.49	37.3739
PyClone-VI	74	0.6	3	3	1	0.0157732	474.08	7.2022
PyClone-VI	75	0.6	5	4	0.986342	0.0122425	474.09	7.2561
PyClone-VI	76	0.6	7	5	0.875958	0.0299149	473.74	7.6611
PyClone-VI	77	0.6	4	3	0.716236	0.0294568	407.95	27.9919
PyClone-VI	78	0.6	7	4	0.580194	0.0325324	475.99	7.1027
PyClone-VI	79	0.6	3	3	0.479416	0.0291918	474.18	10.6321
PyClone-VI	80	0.6	7	5	0.936638	0.0250842	474.2	6.3272
PyClone-VI	81	0.6	6	5	0.734704	0.0351858	393.01	31.9237
PyClone-VI	82	0.6	5	4	0.951112	0.0196569	474.04	8.5749
PyClone-VI	83	0.6	4	4	0.86213	0.0193142	474.2	6.4617
PyClone-VI	84	0.6	3	3	1	0.00807733	473.75	7.4376
PyClone-VI	85	0.6	6	4	0.734226	0.0359096	294.25	37.9917
PyClone-VI	86	0.6	5	5	0.734488	0.0397043	418.71	26.5686
PyClone-VI	87	0.6	5	4	0.702959	0.0241385	474.04	9.6832
PyClone-VI	88	0.6	7	5	0.655026	0.0392652	474	8.6257
PyClone-VI	89	0.6	9	7	0.699322	0.0566513	473.77	10.8799
PyClone-VI	90	0.6	3	3	0.875408	0.0154757	475.74	9.1281
PyClone-VI	91	0.6	9	7	0.756685	0.0556913	414.26	26.0831
PyClone-VI	92	0.6	6	5	0.92718	0.0142106	400.27	29.6601
PyClone-VI	93	0.6	6	5	0.905923	0.0270107	474.01	7.1036
PyClone-VI	94	0.6	5	4	0.880583	0.0310046	473.84	7.8775
PyClone-VI	95	0.6	6	5	0.832206	0.0324557	473.98	7.9828
PyClone-VI	96	0.6	6	5	0.842957	0.0304319	476.18	8.7972
PyClone-VI	97	0.6	3	3	0.722768	0.02823	294.5	39.3556
PyClone-VI	98	0.6	5	3	0.784666	0.029132	473.99	7.1411
PyClone-VI	99	0.6	5	4	0.976614	0.0152594	385.25	32.8125
PyClone-VI	0	0.8	7	5	0.920776	0.0307561	421.53	24.732
PyClone-VI	1	0.8	5	3	0.878229	0.0209153	474.1	6.6735
PyClone-VI	2	0.8	8	6	0.852715	0.0269309	474.19	6.7185
PyClone-VI	3	0.8	4	3	0.803899	0.0170929	473.95	7.8174
PyClone-VI	4	0.8	5	5	0.929367	0.0158555	473.92	6.8909
PyClone-VI	5	0.8	5	4	0.883481	0.0147812	404.29	28.8271
PyClone-VI	6	0.8	5	5	1	0.010853	474.09	8.3209
PyClone-VI	7	0.8	4	2	0.804013	0.00904981	474	10.7435
PyClone-VI	8	0.8	8	5	0.791937	0.0377245	429.82	24.0951
PyClone-VI	9	0.8	7	7	0.905471	0.0248629	472.98	18.0554
PyClone-VI	10	0.8	6	4	0.887168	0.0146985	474.02	8.2392
PyClone-VI	11	0.8	5	5	0.913088	0.022181	473.84	6.8308
PyClone-VI	12	0.8	4	4	0.929034	0.0139869	473.92	8.2772
PyClone-VI	13	0.8	4	3	0.974525	0.00725675	474.03	7.2384
PyClone-VI	14	0.8	7	5	0.899638	0.0216589	425.88	23.452
PyClone-VI	15	0.8	5	4	0.920094	0.0256209	464.98	20.0896
PyClone-VI	16	0.8	3	3	1	0.00981547	473.75	8.5186
PyClone-VI	17	0.8	4	4	1	0.00735817	433.19	23.6679
PyClone-VI	18	0.8	7	5	0.67913	0.0515088	427.55	23.9628
PyClone-VI	19	0.8	4	4	1	0.0142407	475.98	16.0227
PyClone-VI	20	0.8	8	6	0.942442	0.0227783	474	7.265
PyClone-VI	21	0.8	5	3	0.871026	0.0150925	474.2	9.1066
PyClone-VI	22	0.8	4	3	0.965626	0.0141795	474.02	7.7967
PyClone-VI	23	0.8	4	5	0.975891	0.0173099	473.94	8.458
PyClone-VI	24	0.8	10	8	0.864202	0.0344501	474.03	7.7191
PyClone-VI	25	0.8	5	5	0.86615	0.02166	474.14	7.1987
PyClone-VI	26	0.8	7	6	0.767673	0.0269324	457.52	20.2853
PyClone-VI	27	0.8	10	6	0.79062	0.0441249	474.04	8.677
PyClone-VI	28	0.8	5	5	0.933621	0.0177763	473.99	7.7774
PyClone-VI	29	0.8	6	5	0.984527	0.0147788	398.02	29.4832
PyClone-VI	30	0.8	7	6	0.9383	0.0261435	465.93	18.5453
PyClone-VI	31	0.8	9	8	0.758369	0.0595703	423.93	25.2909
PyClone-VI	32	0.8	7	6	0.880745	0.0398279	423.21	24.1987
PyClone-VI	33	0.8	4	3	0.765886	0.00925655	415.93	26.351
PyClone-VI	34	0.8	6	4	0.703499	0.0345427	474.11	20.6173
PyClone-VI	35	0.8	3	2	0.933967	0.0110386	474.09	8.2989
PyClone-VI	36	0.8	6	5	0.942332	0.0158545	456.24	21.0708
PyClone-VI	37	0.8	5	4	0.888047	0.0227385	474.02	7.6739
PyClone-VI	38	0.8	2	2	1	0.00677697	473.99	9.7077
PyClone-VI	39	0.8	4	3	0.822204	0.0189354	474.06	7.2959
PyClone-VI	40	0.8	5	4	0.749804	0.023563	432.86	23.6668
PyClone-VI	41	0.8	8	6	0.93978	0.0212622	473.99	7.7127
PyClone-VI	42	0.8	5	4	0.729639	0.0241012	474.02	7.837
PyClone-VI	43	0.8	4	4	1	0.0129202	457.27	21.0645
PyClone-VI	44	0.8	6	5	0.841678	0.0211056	473.96	7.4425
PyClone-VI	45	0.8	6	6	0.950258	0.0180959	474	6.7358
PyClone-VI	46	0.8	7	5	0.978964	0.0192048	473.95	6.6572
PyClone-VI	47	0.8	8	5	0.920759	0.021608	474.2	7.7998
PyClone-VI	48	0.8	9	6	0.857458	0.0299445	473.75	12.6559
PyClone-VI	49	0.8	4	3	0.883179	0.0198018	473.74	9.2109
PyClone-VI	50	0.8	7	6	0.773048	0.0430027	388.74	34.8772
PyClone-VI	51	0.8	6	5	0.833662	0.021687	474.09	5.9647
PyClone-VI	52	0.8	4	4	0.91164	0.021763	429.57	24.0135
PyClone-VI	53	0.8	5	5	1	0.0174388	473.86	7.9532
PyClone-VI	54	0.8	6	5	0.71071	0.0181505	474.03	14.0754
PyClone-VI	55	0.8	9	5	0.916823	0.022968	475.98	8.1397
PyClone-VI	56	0.8	4	4	0.963832	0.0162525	435.16	29.6915
PyClone-VI	57	0.8	7	6	0.969016	0.0214306	473.65	6.4704
PyClone-VI	58	0.8	4	3	0.731913	0.0275733	474.15	10.1196
PyClone-VI	59	0.8	7	7	0.948443	0.0185296	474	8.9927
PyClone-VI	60	0.8	6	5	0.869128	0.031701	413.58	25.912
PyClone-VI	61	0.8	6	5	0.84746	0.0242956	474.01	17.7801
PyClone-VI	62	0.8	6	4	0.958116	0.0150005	473.79	17.6154
PyClone-VI	63	0.8	8	6	0.88646	0.0281153	474.15	6.3596
PyClone-VI	64	0.8	4	3	0.91448	0.0130996	447.45	20.7499
PyClone-VI	65	0.8	7	5	0.952686	0.0150749	473.83	7.7401
PyClone-VI	66	0.8	5	4	0.986051	0.0200684	474.01	6.1803
PyClone-VI	67	0.8	2	2	1	0.00671583	473.78	9.634
PyClone-VI	68	0.8	6	6	0.97834	0.0192894	426.64	24.8686
PyClone-VI	69	0.8	3	3	0.848378	0.0139595	413.57	26.2053
PyClone-VI	70	0.8	2	2	1	0.0126626	464.71	20.2085
PyClone-VI	71	0.8	4	4	0.888547	0.0272882	473.82	7.7862
PyClone-VI	72	0.8	6	6	0.899956	0.0155274	474.21	8.4077
PyClone-VI	73	0.8	5	5	0.947908	0.0136802	474.07	7.96
PyClone-VI	74	0.8	9	6	0.88332	0.026473	474	6.7711
PyClone-VI	75	0.8	5	4	0.945836	0.0157194	431.78	21.382
PyClone-VI	76	0.8	5	5	1	0.0153143	474.2	7.6866
PyClone-VI	77	0.8	8	5	0.890114	0.0281657	474	10.9349
PyClone-VI	78	0.8	2	2	1	0.0121387	430.45	24.0718
PyClone-VI	79	0.8	5	4	0.970074	0.0124944	473.75	8.7085
PyClone-VI	80	0.8	4	4	1	0.00668359	474	8.3706
PyClone-VI	81	0.8	4	4	1	0.0147355	474.2	8.0834
PyClone-VI	82	0.8	3	3	0.756954	0.0173504	473.73	8.487
PyClone-VI	83	0.8	5	5	0.804322	0.0221097	473.99	7.348
PyClone-VI	84	0.8	7	5	0.855435	0.0288679	414.92	26.258
PyClone-VI	85	0.8	5	5	1	0.0138405	414.2	26.0139
PyClone-VI	86	0.8	2	2	0.927495	0.012613	474.2	6.8185
PyClone-VI	87	0.8	8	6	0.934208	0.0240261	418.71	25.3644
PyClone-VI	88	0.8	4	4	0.895401	0.017196	420.45	24.9869
PyClone-VI	89	0.8	5	4	0.9118	0.0213391	420.84	25.0902
PyClone-VI	90	0.8	4	4	0.947793	0.0139105	401.68	29.0791
PyClone-VI	91	0.8	7	9	0.841236	0.0240263	431.33	21.669
PyClone-VI	92	0.8	6	5	0.907399	0.0209122	474.1	7.4845
PyClone-VI	93	0.8	2	2	1	0.00630378	474.07	10.9131
PyClone-VI	94	0.8	8	6	0.953353	0.0156699	474.02	11.0429
PyClone-VI	95	0.8	2	2	1	0.00813882	473.76	9.5547
PyClone-VI	96	0.8	4	4	0.901749	0.0238579	452.42	20.4906
PyClone-VI	97	0.8	7	6	0.926188	0.021084	474	6.9585
PyClone-VI	98	0.8	5	5	0.965884	0.0191419	465.55	18.9801
PyClone-VI	99	0.8	3	3	1	0.0114557	473.88	7.6572
PyClone-VI	0	1	4	3	0.840133	0.0162905	473.96	10.0181
PyClone-VI	1	1	3	2	0.958353	0.00789066	473.83	7.9929
PyClone-VI	2	1	7	6	0.886678	0.0241103	476.12	6.1277
PyClone-VI	3	1	2	2	1	0.00443097	473.86	9.1827
PyClone-VI	4	1	4	4	1	0.00982305	474.2	6.5538
PyClone-VI	5	1	3	3	0.891364	0.0094842	474	7.4818
PyClone-VI	6	1	2	2	1	0.00294797	295.12	42.1878
PyClone-VI	7	1	6	6	1	0.0100186	474.11	9.466
PyClone-VI	8	1	5	5	0.913405	0.0181445	473.97	7.1567
PyClone-VI	9	1	7	8	0.773971	0.0314557	474	6.9342
PyClone-VI	10	1	9	7	0.805837	0.0331596	474.01	7.0543
PyClone-VI	11	1	6	5	0.924335	0.0179733	473.84	8.5169
PyClone-VI	12	1	6	5	0.911268	0.0185726	475.74	8.1136
PyClone-VI	13	1	3	3	0.876698	0.0167582	474.01	10.0098
PyClone-VI	14	1	5	5	0.969969	0.016798	473.99	8.2034
PyClone-VI	15	1	7	7	0.943048	0.0175441	474.07	6.5218
PyClone-VI	16	1	6	6	0.834236	0.0271725	473.75	9.6618
PyClone-VI	17	1	2	2	1	0.00575272	474.01	10.6842
PyClone-VI	18	1	4	4	1	0.0127326	474.02	14.0796
PyClone-VI	19	1	3	3	0.914002	0.00941242	474.09	7.3864
PyClone-VI	20	1	5	4	0.966119	0.0145665	474.03	9.4571
PyClone-VI	21	1	4	4	0.742035	0.0229779	474.12	9.2854
PyClone-VI	22	1	3	2	0.962497	0.0102311	473.94	9.8411
PyClone-VI	23	1	7	6	0.862145	0.0272379	474.17	8.3842
PyClone-VI	24	1	4	4	1	0.00993933	473.79	8.9575
PyClone-VI	25	1	6	5	0.939947	0.0125199	473.97	6.0393
PyClone-VI	26	1	5	5	0.822545	0.0191712	426.65	24.6277
PyClone-VI	27	1	2	2	1	0.0081145	474.21	8.9653
PyClone-VI	28	1	6	5	0.989993	0.0121019	473.75	8.5188
PyClone-VI	29	1	7	4	0.841588	0.0154552	297.17	38.5311
PyClone-VI	30	1	7	6	0.935234	0.0250093	473.99	7.9221
PyClone-VI	31	1	7	6	0.914227	0.0191025	474.01	8.8779
PyClone-VI	32	1	8	5	0.847005	0.0197522	475.98	7.0895
PyClone-VI	33	1	8	7	0.916885	0.0188783	474.11	7.5558
PyClone-VI	34	1	7	7	0.91664	0.0207882	473.74	6.8872
PyClone-VI	35	1	7	5	0.96335	0.0158772	473.84	10.0686
PyClone-VI	36	1	5	6	0.833577	0.0209536	474	9.8237
PyClone-VI	37	1	5	5	1	0.00665102	473.89	7.6401
PyClone-VI	38	1	8	6	0.797936	0.0206855	473.96	8.4314
PyClone-VI	39	1	8	8	0.906783	0.0217634	473.74	8.7708
PyClone-VI	40	1	2	3	0.950413	0.00859085	474.08	10.466
PyClone-VI	41	1	8	7	0.904193	0.0203833	474.01	7.8914
PyClone-VI	42	1	6	6	0.934795	0.0171296	474.09	8.7463
PyClone-VI	43	1	4	4	0.929553	0.0107624	474	10.5207
PyClone-VI	44	1	7	5	0.922344	0.0194119	473.75	8.1063
PyClone-VI	45	1	1	1	1	0.00363833	473.75	9.5538
PyClone-VI	46	1	6	4	0.8865	0.0172513	474.12	9.5432
PyClone-VI	47	1	4	4	1	0.00877828	474.02	7.9472
PyClone-VI	48	1	6	4	0.924416	0.0242132	474.21	7.1545
PyClone-VI	49	1	6	5	0.915622	0.0169941	474	8.6233
PyClone-VI	50	1	4	4	1	0.0133043	473.82	7.4938
PyClone-VI	51	1	8	7	0.940549	0.0215278	474.08	7.5933
PyClone-VI	52	1	4	4	0.919478	0.0129857	473.76	8.4959
PyClone-VI	53	1	4	4	0.83692	0.00908629	474.2	10.6864
PyClone-VI	54	1	6	6	0.979733	0.0159458	474	8.8446
PyClone-VI	55	1	8	6	0.801202	0.029266	473.82	7.2919
PyClone-VI	56	1	2	2	1	0.0110435	473.74	10.1348
PyClone-VI	57	1	3	3	0.904818	0.0131831	474.21	9.9687
PyClone-VI	58	1	5	4	0.887131	0.0153717	474.09	10.1004
PyClone-VI	59	1	6	4	0.904057	0.0140296	473.95	12.4812
PyClone-VI	60	1	4	4	0.823261	0.0160396	473.75	7.5362
PyClone-VI	61	1	9	7	0.896788	0.0256896	474.02	17.7827
PyClone-VI	62	1	7	7	0.768019	0.0247744	474.01	9.1071
PyClone-VI	63	1	9	7	0.973902	0.0167975	473.79	6.5781
PyClone-VI	64	1	6	6	0.917319	0.0208443	473.75	6.8828
PyClone-VI	65	1	4	4	0.946142	0.0144254	474.13	8.9041
PyClone-VI	66	1	2	2	1	0.00712371	473.76	10.9159
PyClone-VI	67	1	6	4	0.885534	0.0153764	473.74	10.471
PyClone-VI	68	1	9	7	0.937423	0.0215165	473.64	8.5787
PyClone-VI	69	1	8	7	0.941678	0.0164145	474.03	5.8874
PyClone-VI	70	1	3	3	1	0.00754946	473.95	7.0644
PyClone-VI	71	1	9	6	0.862574	0.0324793	474	9.0198
PyClone-VI	72	1	5	4	0.868439	0.0120681	474.14	7.8947
PyClone-VI	73	1	4	4	0.889496	0.0109984	474.1	15.3851
PyClone-VI	74	1	7	6	0.968407	0.0193721	473.76	6.7546
PyClone-VI	75	1	4	4	0.968271	0.0137248	474.21	8.5173
PyClone-VI	76	1	5	4	0.914276	0.0126417	473.86	8.66
PyClone-VI	77	1	3	3	1	0.016126	474.2	10.1359
PyClone-VI	78	1	4	4	0.930648	0.00847778	473.79	8.2696
PyClone-VI	79	1	2	2	1	0.00291176	473.98	8.7134
PyClone-VI	80	1	6	5	0.991828	0.0125743	474.2	11.4297
PyClone-VI	81	1	8	8	0.982738	0.0146783	473.75	8.0161
PyClone-VI	82	1	5	4	0.957299	0.0115954	473.76	11.2431
PyClone-VI	83	1	3	3	1	0.0127648	466.61	19.0249
PyClone-VI	84	1	3	3	0.943274	0.0126758	466.61	19.566
PyClone-VI	85	1	4	3	0.934882	0.0112214	474.11	6.1614
PyClone-VI	86	1	5	5	0.89316	0.018058	474.21	7.4668
PyClone-VI	87	1	5	5	0.973498	0.0134405	474.07	15.5866
PyClone-VI	88	1	6	4	0.949827	0.0142824	474.02	9.0448
PyClone-VI	89	1	4	4	1	0.00453553	474.03	8.7528
PyClone-VI	90	1	4	4	0.953773	0.0110939	473.92	16.4835
PyClone-VI	91	1	6	5	0.900353	0.0213344	473.78	7.7494
PyClone-VI	92	1	3	2	0.909967	0.0099711	381.17	37.447
PyClone-VI	93	1	4	3	0.881302	0.00940471	473.75	14.9975
PyClone-VI	94	1	4	4	1	0.00658305	473.82	6.8346
PyClone-VI	95	1	6	6	1	0.00886729	473.64	8.4244
PyClone-VI	96	1	5	4	0.934974	0.0117688	473.9	18.2287
PyClone-VI	97	1	6	4	0.855614	0.0260107	295.12	38.9933
PyClone-VI	98	1	7	5	0.942742	0.0215573	473.82	7.9962
PyClone-VI	99	1	3	4	0.850843	0.0199129	474.02	7.5167

## Sheet: S3
program	run	noise_level	num_clones_true	num_clones_pred	v_measure	ccf_mad	memory	time
PyClone	0	0	7	4	0.902186	0.175838	557.68	428.86
PyClone	1	0	5	4	0.865533	0.178701	557.79	433.286
PyClone	2	0	6	4	0.388275	0.284428	557.3	290.132
PyClone	3	0	8	7	0.914382	0.175217	557.74	394.905
PyClone	4	0	6	5	0.86101	0.148807	557.9	340.348
PyClone	5	0	7	5	0.892589	0.106754	557.77	320.396
PyClone	6	0	6	7	0.862652	0.159215	558.3	324.2
PyClone	7	0	4	4	0.911797	0.184111	557.88	410.635
PyClone	8	0	6	5	0.882293	0.280064	557.7	546.087
PyClone	9	0	4	4	0.946288	0.191995	557.39	290.552
PyClone	10	0	5	5	0.964628	0.14956	557.36	523.516
PyClone	11	0	3	3	1	0.171588	557.77	405.359
PyClone	12	0	4	5	0.827207	0.198536	557.88	267.593
PyClone	13	0	5	4	0.978064	0.166707	557.81	432.461
PyClone	14	0	3	4	0.668966	0.176948	557.79	443.663
PyClone	15	0	3	3	1	0.128325	557.77	395.375
PyClone	16	0	6	6	0.861128	0.138198	557.86	493.007
PyClone	17	0	6	7	0.835861	0.20331	557.84	501.211
PyClone	18	0	3	3	1	0.197595	557.48	389.271
PyClone	19	0	6	9	0.778612	0.202824	557.38	548.149
PyClone	20	0	5	4	0.632428	0.280468	557.79	423.564
PyClone	21	0	7	8	0.69773	0.183266	557.66	380.636
PyClone	22	0	3	3	1	0.20269	557.44	298.066
PyClone	23	0	6	9	0.932231	0.174634	545.72	565.86
PyClone	24	0	5	3	0.786554	0.191652	557.88	346.462
PyClone	25	0	4	4	0.494918	0.196511	573.93	439.969
PyClone	26	0	5	8	0.853765	0.236134	557.78	449.336
PyClone	27	0	8	10	0.927503	0.162314	557.67	649.947
PyClone	28	0	4	5	0.686835	0.164605	557.39	383.493
PyClone	29	0	4	4	1	0.252215	557.45	464.369
PyClone	30	0	5	4	0.921662	0.217573	557.84	457.685
PyClone	31	0	4	4	0.903821	0.205181	573.81	323.421
PyClone	32	0	6	5	0.821582	0.224604	557.66	374.286
PyClone	33	0	9	9	0.924268	0.212986	557.86	543.145
PyClone	34	0	2	2	0.92902	0.23558	557.73	346.417
PyClone	35	0	4	4	0.915902	0.385944	558.43	422.409
PyClone	36	0	3	2	0.909313	0.203848	573.69	367.414
PyClone	37	0	7	7	0.757229	0.189241	557.76	431.103
PyClone	38	0	4	4	0.815609	0.134578	557.67	268.174
PyClone	39	0	6	6	0.85059	0.23541	557.95	560.715
PyClone	40	0	9	7	0.847522	0.212369	530.66	542.197
PyClone	41	0	3	2	0.667593	0.266011	557.76	333.271
PyClone	42	0	6	6	0.94752	0.159725	557.73	486.636
PyClone	43	0	6	4	0.952088	0.149717	557.72	358.584
PyClone	44	0	3	3	0.740785	0.210594	557.23	339.272
PyClone	45	0	4	4	0.789194	0.227391	557.38	440.845
PyClone	46	0	4	4	0.941634	0.15322	546.21	448.84
PyClone	47	0	7	5	0.687616	0.241935	557.8	432.927
PyClone	48	0	5	3	0.975424	0.139264	557.9	302.292
PyClone	49	0	5	4	0.859631	0.149501	557.93	316.689
PyClone	50	0	5	4	0.885182	0.162867	557.71	460.168
PyClone	51	0	7	7	0.808088	0.22232	557.79	477.318
PyClone	52	0	6	4	0.639926	0.207257	557.89	488.916
PyClone	53	0	4	4	0.815609	0.0934039	573.6	342.62
PyClone	54	0	3	3	0.706387	0.284637	557.7	281.672
PyClone	55	0	6	5	0.663705	0.126829	557.96	443.795
PyClone	56	0	4	4	0.950593	0.19042	557.84	289.761
PyClone	57	0	6	4	0.816368	0.198326	557.49	471.257
PyClone	58	0	4	4	0.868528	0.152693	558.02	360.438
PyClone	59	0	7	6	0.870054	0.181439	557.64	399.734
PyClone	60	0	9	7	0.842288	0.208307	573.54	358.776
PyClone	61	0	5	3	0.768151	0.151951	557.67	453.336
PyClone	62	0	3	4	0.745344	0.173786	557.26	457.132
PyClone	63	0	5	4	0.510369	0.330411	557.88	315.976
PyClone	64	0	7	9	0.834147	0.1954	557.78	589.273
PyClone	65	0	6	5	0.745285	0.136237	557.78	298.561
PyClone	66	0	6	3	0.643423	0.195671	557.66	381.395
PyClone	67	0	4	5	0.933735	0.300518	530.53	469.824
PyClone	68	0	4	3	0.818954	0.218564	557.88	430.144
PyClone	69	0	6	5	0.774194	0.211999	558.28	301.174
PyClone	70	0	4	4	0.734812	0.232756	557.93	417.568
PyClone	71	0	5	5	0.882494	0.179105	557.82	449.7
PyClone	72	0	7	7	0.650472	0.200721	557.36	528.219
PyClone	73	0	9	6	0.763045	0.347451	557.63	306.681
PyClone	74	0	4	3	0.882938	0.259818	557.31	391.686
PyClone	75	0	5	5	0.843435	0.111044	573.82	466.03
PyClone	76	0	6	6	0.913728	0.169334	557.92	452.696
PyClone	77	0	6	6	0.611666	0.241919	557.82	416.076
PyClone	78	0	5	3	0.954343	0.134589	557.4	303.786
PyClone	79	0	4	4	0.860322	0.175927	557.71	449.296
PyClone	80	0	4	4	0.790202	0.17478	557.81	417.801
PyClone	81	0	2	2	1	0.224911	557.86	328.324
PyClone	82	0	6	5	0.949532	0.14391	557.91	359.513
PyClone	83	0	3	2	0.822898	0.134927	557.72	223.054
PyClone	84	0	5	3	0.595245	0.252346	557.83	251.296
PyClone	85	0	3	3	1	0.234772	557.55	327.414
PyClone	86	0	5	2	0.85881	0.240653	573.11	254.588
PyClone	87	0	3	3	0.936894	0.191945	557.95	406.644
PyClone	88	0	2	2	1	0.395901	557.86	259.238
PyClone	89	0	4	3	0.82009	0.169397	557.69	428.252
PyClone	90	0	6	5	0.894032	0.237785	557.7	326.634
PyClone	91	0	5	5	0.926732	0.197162	558.43	330.844
PyClone	92	0	4	3	0.803203	0.159516	557.96	289.64
PyClone	93	0	7	5	0.891899	0.162429	557.75	470.642
PyClone	94	0	3	3	0.941884	0.248433	557.92	249.024
PyClone	95	0	2	2	1	0.162045	557.73	361.945
PyClone	96	0	7	6	0.802524	0.168719	574.23	494.402
PyClone	97	0	4	4	0.968249	0.262598	557.42	433.235
PyClone	98	0	6	5	0.69765	0.178971	557.92	460.299
PyClone	99	0	4	4	0.912108	0.23117	557.98	414.392
PyClone	0	0.01	7	7	1	0.233949	557.6	484.52
PyClone	1	0.01	7	6	0.950999	0.144769	557.76	555.631
PyClone	2	0.01	6	4	0.828988	0.22896	557.75	293.274
PyClone	3	0.01	6	6	0.898679	0.203081	557.84	355.27
PyClone	4	0.01	4	3	0.826133	0.326163	557.73	426.873
PyClone	5	0.01	6	3	0.696511	0.269175	557.86	467.542
PyClone	6	0.01	3	2	0.943961	0.242064	557.76	261.502
PyClone	7	0.01	5	3	0.859964	0.2128	557.78	409.707
PyClone	8	0.01	6	9	0.896356	0.186061	557.26	275.093
PyClone	9	0.01	6	5	0.852135	0.242582	557.41	323.405
PyClone	10	0.01	7	7	0.864106	0.233824	557.79	506.593
PyClone	11	0.01	4	3	0.840093	0.221509	557.77	426.807
PyClone	12	0.01	2	2	0.664804	0.18093	557.51	393.31
PyClone	13	0.01	3	3	0.867301	0.0987356	573.72	435.965
PyClone	14	0.01	3	2	0.965543	0.146554	557.79	358.928
PyClone	15	0.01	6	6	0.817336	0.161038	557.88	344.704
PyClone	16	0.01	2	2	0.783273	0.167024	557.72	400.788
PyClone	17	0.01	7	6	0.54705	0.190488	557.82	423.58
PyClone	18	0.01	8	9	0.862504	0.160961	557.75	506.905
PyClone	19	0.01	7	6	0.804169	0.26003	557.91	545.169
PyClone	20	0.01	7	5	0.832201	0.170923	557.39	347.756
PyClone	21	0.01	4	5	0.737878	0.203899	557.89	358.214
PyClone	22	0.01	3	3	0.877424	0.204877	557.4	412.853
PyClone	23	0.01	8	6	0.683859	0.244986	557.38	472.354
PyClone	24	0.01	5	4	0.881207	0.198385	574.02	436.926
PyClone	25	0.01	4	3	0.944608	0.223987	558.28	435.381
PyClone	26	0.01	6	6	0.88368	0.169044	530.64	319.229
PyClone	27	0.01	4	3	0.991078	0.196592	557.46	388.067
PyClone	28	0.01	4	4	1	0.243524	557.38	269.647
PyClone	29	0.01	4	3	0.959761	0.166598	557.74	439.997
PyClone	30	0.01	7	9	0.821319	0.198373	557.9	546.216
PyClone	31	0.01	8	8	0.79375	0.263187	557.82	537.316
PyClone	32	0.01	6	3	0.911095	0.202053	557.75	264.287
PyClone	33	0.01	4	4	0.964528	0.21113	573.73	262.285
PyClone	34	0.01	5	4	0.945143	0.198929	558.08	491.422
PyClone	35	0.01	5	4	0.934823	0.276357	558.02	385.518
PyClone	36	0.01	9	11	0.808031	0.172892	557.49	676.034
PyClone	37	0.01	6	2	0.710928	0.0986095	573.38	392.338
PyClone	38	0.01	7	7	0.729219	0.268327	557.74	432.771
PyClone	39	0.01	2	2	1	0.195767	557.81	319.055
PyClone	40	0.01	4	5	0.882914	0.264093	557.71	477.043
PyClone	41	0.01	9	8	0.622688	0.219536	557.78	527.888
PyClone	42	0.01	3	3	0.892347	0.231151	573.85	341.404
PyClone	43	0.01	5	7	0.845769	0.156116	573.94	548.69
PyClone	44	0.01	7	6	0.763988	0.232482	557.7	448.064
PyClone	45	0.01	9	10	0.792246	0.183232	557.72	337.394
PyClone	46	0.01	9	7	0.850992	0.18993	557.86	432.334
PyClone	47	0.01	3	2	0.891266	0.182486	574.2	270.555
PyClone	48	0.01	5	4	0.715231	0.251815	557.32	315.925
PyClone	49	0.01	6	5	0.838985	0.111358	573.93	503.678
PyClone	50	0.01	2	2	0.115351	0.268111	557.32	321.237
PyClone	51	0.01	3	3	0.800982	0.154371	573.8	446.712
PyClone	52	0.01	6	6	0.892623	0.207908	557.67	553.727
PyClone	53	0.01	6	5	0.817284	0.188788	557.54	465.532
PyClone	54	0.01	5	5	0.870739	0.117142	558.2	326.931
PyClone	55	0.01	8	7	0.860793	0.145259	557.9	516.585
PyClone	56	0.01	9	6	0.83099	0.276453	558.03	360.008
PyClone	57	0.01	5	5	0.906804	0.211475	557.73	357.866
PyClone	58	0.01	6	7	0.709353	0.2054	557.7	430.979
PyClone	59	0.01	3	3	1	0.259992	530.52	434.399
PyClone	60	0.01	5	5	0.943245	0.221792	557.66	487.314
PyClone	61	0.01	4	6	0.66505	0.190854	557.83	471.81
PyClone	62	0.01	3	2	0.907293	0.167506	573.85	401.241
PyClone	63	0.01	5	5	0.846765	0.118516	558.02	476.631
PyClone	64	0.01	5	4	0.877523	0.172416	557.89	319.656
PyClone	65	0.01	6	5	0.915262	0.185197	558.27	451.179
PyClone	66	0.01	4	4	0.945677	0.228815	557.9	358.146
PyClone	67	0.01	5	4	0.883926	0.191755	557.8	258.482
PyClone	68	0.01	4	2	0.700635	0.285864	541.33	205.392
PyClone	69	0.01	5	6	0.765667	0.168821	557.86	391.962
PyClone	70	0.01	6	4	0.874041	0.140632	557.76	478.385
PyClone	71	0.01	2	2	1	0.189762	573.75	248.866
PyClone	72	0.01	6	5	0.989087	0.193364	557.21	497.656
PyClone	73	0.01	5	5	0.766273	0.174753	557.95	401.623
PyClone	74	0.01	6	5	0.959496	0.132363	574.5	486.536
PyClone	75	0.01	4	4	0.765692	0.197037	557.54	441.318
PyClone	76	0.01	5	5	0.649113	0.271359	557.34	428.014
PyClone	77	0.01	6	6	0.739699	0.243387	557.71	473.53
PyClone	78	0.01	4	4	1	0.178208	557.89	448.529
PyClone	79	0.01	3	3	1	0.175642	557.73	402.161
PyClone	80	0.01	6	4	0.946713	0.234157	557.74	478.752
PyClone	81	0.01	9	8	0.882686	0.171296	558	595.501
PyClone	82	0.01	6	5	0.91748	0.169426	557.83	458.472
PyClone	83	0.01	4	4	0.737332	0.160811	557.91	258.679
PyClone	84	0.01	6	4	0.398578	0.17701	573.84	274.474
PyClone	85	0.01	4	6	0.742141	0.17698	557.91	493.595
PyClone	86	0.01	4	4	0.807708	0.193969	558.32	316.201
PyClone	87	0.01	4	4	0.910189	0.189347	573.68	425.479
PyClone	88	0.01	6	15	0.875467	0.106528	557.82	570.803
PyClone	89	0.01	7	11	0.678044	0.252224	557.42	581.08
PyClone	90	0.01	6	9	0.767792	0.184705	557.31	465.743
PyClone	91	0.01	5	5	0.654673	0.186529	557.76	450.238
PyClone	92	0.01	5	5	0.974141	0.180129	557.24	527.135
PyClone	93	0.01	6	6	0.878265	0.186943	557.73	427.325
PyClone	94	0.01	8	5	0.674641	0.209017	557.84	367.973
PyClone	95	0.01	3	3	0.952645	0.237352	557.67	421.081
PyClone	96	0.01	5	7	0.923738	0.149988	573.79	424.587
PyClone	97	0.01	4	3	0.595805	0.265333	545.67	297.11
PyClone	98	0.01	5	4	0.88992	0.157904	545.43	298.865
PyClone	99	0.01	4	3	0.785114	0.198617	557.66	242.906
PyClone	0	0.05	4	4	0.844536	0.127481	557.72	428.005
PyClone	1	0.05	6	3	0.720816	0.303463	557.39	419.489
PyClone	2	0.05	4	4	0.873827	0.142957	557.79	475.588
PyClone	3	0.05	8	7	0.862722	0.199942	557.57	404.57
PyClone	4	0.05	5	6	0.788695	0.113387	557.48	283.746
PyClone	5	0.05	5	5	0.903205	0.212476	530.52	433.824
PyClone	6	0.05	6	5	0.814686	0.155229	545.77	264.718
PyClone	7	0.05	2	2	1	0.241466	557.41	330.733
PyClone	8	0.05	7	7	0.832839	0.235568	557.9	392.691
PyClone	9	0.05	5	4	0.609925	0.15063	557.78	469.016
PyClone	10	0.05	6	5	0.840208	0.111096	557.63	472.3
PyClone	11	0.05	5	7	0.59976	0.203971	557.84	420.916
PyClone	12	0.05	6	8	0.882964	0.189846	557.62	378.808
PyClone	13	0.05	4	4	0.979282	0.118203	557.84	482.573
PyClone	14	0.05	6	7	0.688279	0.271221	557.75	452.882
PyClone	15	0.05	5	7	0.769618	0.166466	557.82	318.521
PyClone	16	0.05	6	5	0.885144	0.227376	557.75	464.385
PyClone	17	0.05	6	7	0.715649	0.264969	557.54	265.584
PyClone	18	0.05	6	6	0.733552	0.215368	557.78	537.257
PyClone	19	0.05	6	8	0.784784	0.167623	557.35	491.717
PyClone	20	0.05	4	5	0.626181	0.165947	557.29	391.202
PyClone	21	0.05	2	2	0.678265	0.134775	557.74	388.377
PyClone	22	0.05	7	8	0.571639	0.211676	557.87	500.131
PyClone	23	0.05	3	5	0.825852	0.303611	557.33	462.923
PyClone	24	0.05	3	5	0.667517	0.222824	557.75	326.9
PyClone	25	0.05	9	6	0.786414	0.2116	557.94	326.759
PyClone	26	0.05	6	5	0.686624	0.180683	557.49	420.643
PyClone	27	0.05	5	3	0.597153	0.263271	557.75	381.528
PyClone	28	0.05	3	3	1	0.264954	557.63	278.194
PyClone	29	0.05	4	3	0.77259	0.197201	557.63	427.292
PyClone	30	0.05	5	3	0.272846	0.153163	557.77	411.762
PyClone	31	0.05	7	9	0.574363	0.236025	557.77	301.994
PyClone	32	0.05	8	6	0.734086	0.256248	557.91	363.831
PyClone	33	0.05	6	6	0.96378	0.16938	557.79	351.202
PyClone	34	0.05	3	2	0.940718	0.238333	557.83	377.201
PyClone	35	0.05	3	2	0.299515	0.190916	530.54	325.01
PyClone	36	0.05	4	5	0.789171	0.291539	557.73	446.475
PyClone	37	0.05	3	2	0.943961	0.223698	557.8	394.699
PyClone	38	0.05	6	6	0.950528	0.182396	557.65	443.75
PyClone	39	0.05	5	5	0.867696	0.311415	557.96	424.657
PyClone	40	0.05	7	4	0.858291	0.200649	557.64	485.117
PyClone	41	0.05	5	6	0.916077	0.134149	557.76	270.867
PyClone	42	0.05	9	7	0.7813	0.280545	557.3	365.182
PyClone	43	0.05	4	3	0.728225	0.223726	557.85	259.966
PyClone	44	0.05	6	4	0.948898	0.184047	557.86	430.339
PyClone	45	0.05	3	9	0.697914	0.248394	557.52	428.147
PyClone	46	0.05	9	5	0.843443	0.224014	557.69	472.202
PyClone	47	0.05	5	7	0.798343	0.27568	557.39	412.35
PyClone	48	0.05	3	4	0.669171	0.232753	557.74	262.985
PyClone	49	0.05	2	6	0.186617	0.165208	557.75	412.803
PyClone	50	0.05	3	3	1	0.236485	557.73	404.455
PyClone	51	0.05	5	7	0.804264	0.128222	557.71	532.284
PyClone	52	0.05	5	5	0.772435	0.278943	557.79	293.201
PyClone	53	0.05	6	9	0.597342	0.201602	557.93	561.978
PyClone	54	0.05	7	9	0.87294	0.286207	557.88	596.915
PyClone	55	0.05	5	5	0.959936	0.157535	557.79	273.605
PyClone	56	0.05	8	7	0.741131	0.160154	541.96	289.798
PyClone	57	0.05	6	6	0.860971	0.101051	557.54	339.739
PyClone	58	0.05	5	3	0.851954	0.209103	557.45	390.896
PyClone	59	0.05	5	4	0.863765	0.241012	557.71	466.793
PyClone	60	0.05	8	12	0.825956	0.185077	557.7	627.24
PyClone	61	0.05	6	5	0.968027	0.239094	557.75	338.066
PyClone	62	0.05	4	5	0.427995	0.310583	557.59	362.532
PyClone	63	0.05	7	10	0.659289	0.230361	557.31	387.503
PyClone	64	0.05	4	3	0.919765	0.177524	557.56	435.512
PyClone	65	0.05	8	6	0.781179	0.193841	558.07	489.471
PyClone	66	0.05	4	5	0.835459	0.230237	557.8	406.097
PyClone	67	0.05	4	4	0.885577	0.177154	557.87	492.075
PyClone	68	0.05	5	4	0.993756	0.124027	573.47	360.011
PyClone	69	0.05	7	7	0.653138	0.269133	557.78	473.748
PyClone	70	0.05	1	2	0	0.0396515	574.23	206.68
PyClone	71	0.05	6	9	0.60599	0.214601	557.74	317.217
PyClone	72	0.05	3	2	0.226149	0.188109	573.84	256.662
PyClone	73	0.05	3	3	0.867301	0.228597	557.75	250.536
PyClone	74	0.05	4	4	0.952841	0.160133	557.73	463.468
PyClone	75	0.05	8	9	0.744315	0.25582	557.7	643.164
PyClone	76	0.05	8	11	0.774019	0.130256	557.84	481.06
PyClone	77	0.05	4	4	0.732722	0.151557	574.19	246.977
PyClone	78	0.05	6	7	0.854339	0.179543	557.58	533.895
PyClone	79	0.05	4	5	0.902999	0.182668	557.86	343.871
PyClone	80	0.05	6	5	0.723062	0.219168	557.78	423.918
PyClone	81	0.05	9	11	0.748628	0.18902	557.78	630.153
PyClone	82	0.05	11	11	0.828941	0.165511	557.87	364.231
PyClone	83	0.05	2	2	0.840208	0.1769	573.36	286.769
PyClone	84	0.05	4	3	0.939449	0.223301	557.95	443.295
PyClone	85	0.05	4	4	0.937146	0.234134	557.78	299.311
PyClone	86	0.05	5	10	0.735402	0.260943	557.72	470.435
PyClone	87	0.05	6	5	0.874756	0.157183	558.22	499.447
PyClone	88	0.05	8	10	0.821591	0.200496	557.83	294.288
PyClone	89	0.05	5	3	0.754097	0.182602	557.36	228.991
PyClone	90	0.05	9	4	0.643716	0.230404	530.53	360.231
PyClone	91	0.05	3	3	0.786211	0.162131	557.82	439.94
PyClone	92	0.05	8	8	0.581204	0.285676	557.45	517.724
PyClone	93	0.05	5	4	0.859216	0.168149	557.84	438.617
PyClone	94	0.05	9	11	0.786696	0.168614	557.77	330.488
PyClone	95	0.05	4	3	0.968983	0.121693	557.74	380.986
PyClone	96	0.05	8	7	0.660421	0.171308	558.22	318.248
PyClone	97	0.05	6	5	0.742655	0.296199	558.2	455.29
PyClone	98	0.05	4	6	0.840565	0.177965	557.87	435.938
PyClone	99	0.05	6	5	0.634708	0.257588	557.72	526.24
PyClone	0	0.1	5	8	0.721514	0.151197	558.31	483.151
PyClone	1	0.1	6	11	0.541423	0.240489	557.81	493.768
PyClone	2	0.1	2	6	0.42152	0.213473	557.85	273.98
PyClone	3	0.1	5	6	0.72737	0.22008	557.84	477.632
PyClone	4	0.1	6	9	0.74379	0.236411	557.84	537.928
PyClone	5	0.1	5	13	0.720178	0.195093	557.86	517.452
PyClone	6	0.1	5	4	0.662562	0.203261	557.74	451.719
PyClone	7	0.1	5	13	0.617924	0.17373	557.75	664.085
PyClone	8	0.1	6	7	0.685813	0.216154	557.42	500.527
PyClone	9	0.1	4	6	0.646052	0.2052	557.81	319.415
PyClone	10	0.1	4	6	0.661854	0.198663	557.35	490.103
PyClone	11	0.1	4	6	0.31714	0.232861	557.93	373.454
PyClone	12	0.1	3	6	0.704959	0.222712	557.88	334.322
PyClone	13	0.1	4	9	0.313378	0.143538	557.6	470.452
PyClone	14	0.1	5	6	0.28904	0.217619	557.82	439.333
PyClone	15	0.1	7	11	0.746797	0.166784	557.82	663.385
PyClone	16	0.1	8	10	0.806075	0.185788	557.86	578.959
PyClone	17	0.1	7	7	0.684111	0.208194	558.17	394.38
PyClone	18	0.1	5	10	0.615477	0.182609	557.45	392.296
PyClone	19	0.1	5	12	0.650627	0.200691	557.51	459.481
PyClone	20	0.1	5	7	0.802995	0.216968	557.71	409.917
PyClone	21	0.1	8	13	0.705751	0.140931	557.75	600.056
PyClone	22	0.1	6	13	0.737489	0.173436	672.88	625.513
PyClone	23	0.1	2	5	0.282255	0.189878	558.5	440.381
PyClone	24	0.1	6	6	0.964755	0.2224	558.19	420.459
PyClone	25	0.1	7	12	0.719255	0.210117	557.47	384.873
PyClone	26	0.1	5	6	0.690774	0.192074	557.32	382.481
PyClone	27	0.1	4	7	0.547067	0.258505	557.76	275.113
PyClone	28	0.1	4	9	0.504513	0.180736	557.77	515.863
PyClone	29	0.1	8	10	0.545176	0.275223	663.17	626.754
PyClone	30	0.1	7	5	0.838477	0.169488	557.99	354.205
PyClone	31	0.1	4	8	0.811996	0.253126	557.73	306.822
PyClone	32	0.1	6	10	0.690438	0.145419	557.65	565.884
PyClone	33	0.1	4	3	0.9056	0.277918	557.85	415.65
PyClone	34	0.1	10	10	0.628406	0.332969	558.18	584.711
PyClone	35	0.1	5	12	0.647275	0.247979	558.2	590.279
PyClone	36	0.1	4	4	0.779984	0.204412	557.88	457.655
PyClone	37	0.1	4	2	0.0030905	0.321433	557.76	351.331
PyClone	38	0.1	3	3	0.701748	0.291712	546.18	446.418
PyClone	39	0.1	8	8	0.717532	0.230405	557.48	399.918
PyClone	40	0.1	2	3	0.644054	0.160254	558.03	355.859
PyClone	41	0.1	5	5	0.781365	0.176908	557.86	541.805
PyClone	42	0.1	6	6	0.711477	0.272067	557.34	505.221
PyClone	43	0.1	6	9	0.650762	0.262655	558.25	566.057
PyClone	44	0.1	4	6	0.798496	0.226318	557.92	359.806
PyClone	45	0.1	5	9	0.77824	0.195839	557.62	528.189
PyClone	46	0.1	5	4	0.783361	0.167129	557.7	444.731
PyClone	47	0.1	10	10	0.632721	0.168199	557.86	460.43
PyClone	48	0.1	9	12	0.723962	0.193039	557.67	407.837
PyClone	49	0.1	3	4	0.240816	0.186563	557.64	294.248
PyClone	50	0.1	8	10	0.676398	0.133726	557.7	573.366
PyClone	51	0.1	3	8	0.641838	0.210222	557.3	468.422
PyClone	52	0.1	5	6	0.629986	0.208877	557.67	535.236
PyClone	53	0.1	6	9	0.708841	0.171719	557.82	525.268
PyClone	54	0.1	7	11	0.751296	0.110132	573.98	643.983
PyClone	55	0.1	3	7	0.604237	0.195004	557.88	349.707
PyClone	56	0.1	5	7	0.86965	0.147227	557.82	525.32
PyClone	57	0.1	3	7	0.452382	0.0930764	557.82	439.9
PyClone	58	0.1	3	5	0.306663	0.240273	557.75	450.303
PyClone	59	0.1	7	7	0.809962	0.120877	557.45	413.412
PyClone	60	0.1	8	10	0.795869	0.219873	557.32	556.358
PyClone	61	0.1	5	7	0.58576	0.178902	557.54	496.733
PyClone	62	0.1	7	6	0.913394	0.173197	557.7	604.393
PyClone	63	0.1	3	3	0.958729	0.122658	557.75	441.636
PyClone	64	0.1	4	5	0.364265	0.218513	557.74	376.818
PyClone	65	0.1	7	6	0.643959	0.172064	545.79	514.614
PyClone	66	0.1	6	9	0.756826	0.233427	557.9	333.373
PyClone	67	0.1	6	10	0.819974	0.214803	557.75	418.195
PyClone	68	0.1	6	8	0.704803	0.330553	557.32	428.164
PyClone	69	0.1	4	7	0.448258	0.196423	557.85	432.905
PyClone	70	0.1	10	8	0.557829	0.250176	557.77	505.634
PyClone	71	0.1	5	7	0.840698	0.210231	557.79	575.932
PyClone	72	0.1	6	11	0.563618	0.245528	557.72	617.393
PyClone	73	0.1	3	6	0.294329	0.149985	557.81	452.063
PyClone	74	0.1	6	10	0.824857	0.154836	558.23	592.827
PyClone	75	0.1	9	10	0.604712	0.230371	557.57	497.296
PyClone	76	0.1	6	6	0.721143	0.179088	557.73	367.101
PyClone	77	0.1	5	7	0.628756	0.216424	558.07	561.979
PyClone	78	0.1	4	6	0.753479	0.198788	557.72	305.423
PyClone	79	0.1	3	7	0.748551	0.13417	557.61	401.681
PyClone	80	0.1	7	18	0.694862	0.262864	557.79	464.089
PyClone	81	0.1	5	10	0.708316	0.204757	557.36	565.245
PyClone	82	0.1	7	5	0.747594	0.212785	557.41	501.483
PyClone	83	0.1	6	9	0.447109	0.149193	557.86	514.279
PyClone	84	0.1	4	3	0.980509	0.139682	557.83	501.399
PyClone	85	0.1	7	7	0.65958	0.225825	557.79	533.373
PyClone	86	0.1	1	3	0	0.178167	557.73	330.98
PyClone	87	0.1	4	3	0.786893	0.197635	557.63	423.057
PyClone	88	0.1	6	6	0.52401	0.141014	557.96	294.259
PyClone	89	0.1	7	6	0.662899	0.16267	557.78	369.057
PyClone	90	0.1	6	7	0.656045	0.185122	557.76	463.353
PyClone	91	0.1	8	9	0.672299	0.240159	557.72	405.336
PyClone	92	0.1	5	8	0.731382	0.241048	557.64	474.469
PyClone	93	0.1	8	8	0.539583	0.194483	557.84	525.166
PyClone	94	0.1	5	10	0.610889	0.116742	558.19	337.664
PyClone	95	0.1	5	8	0.812729	0.207549	557.64	522.016
PyClone	96	0.1	7	12	0.851062	0.205737	557.77	644.304
PyClone	97	0.1	6	7	0.539771	0.272792	557.67	457.498
PyClone	98	0.1	6	12	0.791005	0.229046	557.86	480.23
PyClone	99	0.1	5	5	0.678867	0.210112	530.54	355.527
PyClone-VI	0	0	7	5	0.904962	0.0280035	476.05	9.2878
PyClone-VI	1	0	5	4	0.862375	0.0266846	473.75	7.5662
PyClone-VI	2	0	6	3	0.449899	0.0668481	473.97	15.1017
PyClone-VI	3	0	8	5	0.879402	0.036296	473.73	6.0425
PyClone-VI	4	0	6	5	0.887635	0.0288989	473.84	7.2486
PyClone-VI	5	0	7	6	0.909434	0.0239417	473.76	7.3503
PyClone-VI	6	0	6	5	0.924735	0.0255714	473.75	7.3702
PyClone-VI	7	0	4	3	0.974966	0.0152873	473.79	6.2427
PyClone-VI	8	0	6	5	0.882293	0.042874	473.85	9.971
PyClone-VI	9	0	4	3	0.904003	0.020239	473.73	7.9391
PyClone-VI	10	0	5	5	0.940466	0.0158358	473.76	9.6494
PyClone-VI	11	0	3	3	1	0.00770626	473.76	8.7777
PyClone-VI	12	0	4	3	0.924434	0.0173827	473.76	10.1082
PyClone-VI	13	0	5	5	0.886498	0.0261005	473.82	6.4019
PyClone-VI	14	0	3	3	0.609022	0.0298424	473.96	12.9244
PyClone-VI	15	0	3	3	1	0.00700569	430.45	26.7628
PyClone-VI	16	0	6	5	0.809402	0.0265925	473.86	8.9826
PyClone-VI	17	0	6	5	0.842261	0.0389318	473.85	8.2497
PyClone-VI	18	0	3	3	1	0.015713	430.45	26.3826
PyClone-VI	19	0	6	6	0.817697	0.036722	473.87	9.2144
PyClone-VI	20	0	5	5	0.767356	0.0252797	473.82	10.1478
PyClone-VI	21	0	7	5	0.601352	0.0519995	413.58	27.7395
PyClone-VI	22	0	3	3	1	0.00996958	473.74	10.6377
PyClone-VI	23	0	6	5	0.897437	0.0372466	408.31	27.3798
PyClone-VI	24	0	5	4	0.782482	0.0310758	473.82	7.6293
PyClone-VI	25	0	4	4	0.594	0.0537863	414.64	28.964
PyClone-VI	26	0	5	5	0.902419	0.0246439	473.75	8.2668
PyClone-VI	27	0	8	6	0.940325	0.0293441	473.96	9.9589
PyClone-VI	28	0	4	4	0.760319	0.0330632	473.75	7.3249
PyClone-VI	29	0	4	4	0.936383	0.0193547	473.8	10.8121
PyClone-VI	30	0	5	4	0.984052	0.0172301	473.76	7.7956
PyClone-VI	31	0	4	4	1	0.0175499	473.75	8.0375
PyClone-VI	32	0	6	4	0.874306	0.0326903	473.75	8.0937
PyClone-VI	33	0	9	6	0.886896	0.0430549	473.75	9.1119
PyClone-VI	34	0	2	2	0.92902	0.0146062	473.75	8.3318
PyClone-VI	35	0	4	4	0.915902	0.0175348	473.76	10.8391
PyClone-VI	36	0	3	2	0.909313	0.0117079	438.14	27.0864
PyClone-VI	37	0	7	4	0.781277	0.0348673	473.75	12.7247
PyClone-VI	38	0	4	2	0.782759	0.0113145	473.76	11.0604
PyClone-VI	39	0	6	6	0.85059	0.0275453	437.76	26.2973
PyClone-VI	40	0	9	6	0.863535	0.0377485	473.79	8.3646
PyClone-VI	41	0	3	2	0.667593	0.0174029	474.01	11.4206
PyClone-VI	42	0	6	6	0.98082	0.0130902	430.45	26.8433
PyClone-VI	43	0	6	4	0.952088	0.0188683	473.75	9.7227
PyClone-VI	44	0	3	3	0.777244	0.0217461	473.95	10.5879
PyClone-VI	45	0	4	4	0.86093	0.0318281	474.02	7.9473
PyClone-VI	46	0	4	4	0.959823	0.0203601	473.77	8.144
PyClone-VI	47	0	7	4	0.759226	0.0290388	473.85	8.1907
PyClone-VI	48	0	5	3	0.975424	0.0072643	473.95	8.0962
PyClone-VI	49	0	5	4	0.889043	0.0161975	473.89	7.6118
PyClone-VI	50	0	5	4	0.905295	0.0173552	473.76	7.7483
PyClone-VI	51	0	7	6	0.842096	0.0416761	474.03	6.9495
PyClone-VI	52	0	6	4	0.724911	0.0442623	473.77	9.0932
PyClone-VI	53	0	4	4	0.815609	0.0173122	473.75	11.3284
PyClone-VI	54	0	3	3	0.863467	0.0214865	473.97	8.8745
PyClone-VI	55	0	6	5	0.597204	0.0305392	473.75	8.3394
PyClone-VI	56	0	4	4	1	0.0157136	474.02	9.6698
PyClone-VI	57	0	6	5	0.869053	0.0258517	473.92	7.9575
PyClone-VI	58	0	4	4	0.911971	0.0204718	432.23	22.5768
PyClone-VI	59	0	7	5	0.816263	0.0362037	473.77	7.9363
PyClone-VI	60	0	9	6	0.835179	0.0254601	473.75	8.0586
PyClone-VI	61	0	5	3	0.768151	0.0271435	473.96	10.9267
PyClone-VI	62	0	3	4	0.785095	0.0224121	426.27	26.4991
PyClone-VI	63	0	5	5	0.477155	0.0545501	473.85	11.66
PyClone-VI	64	0	7	7	0.800308	0.0425257	418.71	25.0494
PyClone-VI	65	0	6	5	0.816793	0.0307377	475.79	8.7812
PyClone-VI	66	0	6	4	0.75652	0.0274489	409.15	30.2274
PyClone-VI	67	0	4	4	1	0.0139381	473.75	8.0955
PyClone-VI	68	0	4	4	0.745884	0.0410278	473.77	8.2616
PyClone-VI	69	0	6	4	0.872679	0.0377685	475.75	14.4713
PyClone-VI	70	0	4	3	0.726493	0.0194528	413.58	28.0085
PyClone-VI	71	0	5	5	0.873006	0.0289517	475.57	7.3406
PyClone-VI	72	0	7	5	0.788945	0.0350152	474.04	7.6186
PyClone-VI	73	0	9	6	0.806773	0.0369645	473.72	7.2217
PyClone-VI	74	0	4	2	0.889824	0.0111784	473.96	18.37
PyClone-VI	75	0	5	3	0.846404	0.020194	473.76	10.2437
PyClone-VI	76	0	6	4	0.906286	0.0368334	473.76	7.2297
PyClone-VI	77	0	6	4	0.627561	0.0520009	473.75	6.5507
PyClone-VI	78	0	5	4	0.949545	0.0178029	473.75	7.6176
PyClone-VI	79	0	4	4	0.904817	0.0177357	474.1	7.4983
PyClone-VI	80	0	4	4	0.834917	0.0301005	474.03	8.0955
PyClone-VI	81	0	2	2	1	0.0102428	473.75	9.7975
PyClone-VI	82	0	6	5	0.949532	0.0237908	473.74	8.6493
PyClone-VI	83	0	3	2	0.822898	0.0195903	473.72	8.9993
PyClone-VI	84	0	5	3	0.591574	0.0471453	429.82	25.5304
PyClone-VI	85	0	3	3	1	0.0136584	473.85	11.0475
PyClone-VI	86	0	5	3	0.812626	0.0282021	473.85	8.691
PyClone-VI	87	0	3	3	0.891574	0.0184265	424.18	24.83
PyClone-VI	88	0	2	2	1	0.017368	473.75	9.7127
PyClone-VI	89	0	4	3	0.863767	0.0244289	473.87	6.7942
PyClone-VI	90	0	6	5	0.916667	0.0222049	473.76	9.4686
PyClone-VI	91	0	5	4	0.906925	0.0205985	473.83	8.2711
PyClone-VI	92	0	4	4	0.91543	0.00985031	473.76	8.2051
PyClone-VI	93	0	7	5	0.855028	0.0333575	473.73	7.0791
PyClone-VI	94	0	3	3	0.941884	0.0149681	474	11.7663
PyClone-VI	95	0	2	2	1	0.00812634	473.84	8.852
PyClone-VI	96	0	7	6	0.775434	0.0402724	473.76	9.8269
PyClone-VI	97	0	4	4	0.968249	0.0231988	473.75	8.0503
PyClone-VI	98	0	6	5	0.656578	0.0421699	473.74	17.1681
PyClone-VI	99	0	4	4	0.855127	0.0306433	473.76	8.3919
PyClone-VI	0	0.01	7	6	0.989896	0.0168441	473.77	8.3812
PyClone-VI	1	0.01	7	6	0.950999	0.0268048	473.96	8.9864
PyClone-VI	2	0.01	6	4	0.887358	0.0173443	473.74	11.8742
PyClone-VI	3	0.01	6	5	0.896188	0.0333606	473.75	10.2162
PyClone-VI	4	0.01	4	4	0.881784	0.0200924	426.65	24.911
PyClone-VI	5	0.01	6	4	0.769628	0.0406636	473.85	11.269
PyClone-VI	6	0.01	3	3	1	0.0166853	473.79	12.6517
PyClone-VI	7	0.01	5	4	0.854249	0.0316017	473.91	8.3324
PyClone-VI	8	0.01	6	6	0.90974	0.0306357	473.73	9.4715
PyClone-VI	9	0.01	6	5	0.867801	0.0310091	473.75	8.2939
PyClone-VI	10	0.01	7	6	0.900484	0.0308068	473.96	8.2975
PyClone-VI	11	0.01	4	3	0.878051	0.0231895	473.75	9.7834
PyClone-VI	12	0.01	2	2	0.659468	0.0217982	473.71	8.9973
PyClone-VI	13	0.01	3	3	0.867301	0.0149157	473.76	8.1356
PyClone-VI	14	0.01	3	2	0.965543	0.00946157	473.76	8.0039
PyClone-VI	15	0.01	6	5	0.791573	0.0324266	473.84	8.4993
PyClone-VI	16	0.01	2	2	1	0.0109599	475.94	12.3347
PyClone-VI	17	0.01	7	6	0.62792	0.0460685	473.65	8.0246
PyClone-VI	18	0.01	8	5	0.840324	0.0340597	473.75	9.7711
PyClone-VI	19	0.01	7	6	0.753002	0.048644	473.85	13.6041
PyClone-VI	20	0.01	7	6	0.760856	0.0333057	473.72	10.0272
PyClone-VI	21	0.01	4	4	0.813121	0.0334052	473.77	10.2951
PyClone-VI	22	0.01	3	3	1	0.0117457	473.76	7.2404
PyClone-VI	23	0.01	8	4	0.765742	0.0377429	473.82	9.1616
PyClone-VI	24	0.01	5	4	0.881207	0.0212832	474.01	7.22
PyClone-VI	25	0.01	4	3	0.944608	0.0173525	473.77	7.9687
PyClone-VI	26	0.01	6	5	0.936033	0.0233611	473.79	7.5744
PyClone-VI	27	0.01	4	3	0.991078	0.0103014	473.76	8.4552
PyClone-VI	28	0.01	4	4	1	0.00943427	473.76	11.0349
PyClone-VI	29	0.01	4	4	1	0.0129109	474.03	8.551
PyClone-VI	30	0.01	7	6	0.77559	0.0354353	473.97	12.1441
PyClone-VI	31	0.01	8	5	0.743451	0.0584856	447.12	22.6062
PyClone-VI	32	0.01	6	4	0.9397	0.0149795	473.82	8.0847
PyClone-VI	33	0.01	4	4	0.964528	0.0208413	474.03	6.532
PyClone-VI	34	0.01	5	4	0.983952	0.015188	473.76	6.0389
PyClone-VI	35	0.01	5	4	0.992396	0.0163084	473.87	11.1266
PyClone-VI	36	0.01	9	7	0.859481	0.0424514	473.76	9.6
PyClone-VI	37	0.01	6	3	0.753055	0.0256423	473.87	8.3716
PyClone-VI	38	0.01	7	5	0.811327	0.0338557	473.97	6.0245
PyClone-VI	39	0.01	2	2	1	0.0100169	473.73	9.2147
PyClone-VI	40	0.01	4	4	0.901659	0.0218336	473.97	7.7505
PyClone-VI	41	0.01	9	5	0.669272	0.0738001	473.73	7.9247
PyClone-VI	42	0.01	3	3	0.865717	0.018865	473.75	7.9385
PyClone-VI	43	0.01	5	4	0.844804	0.0280682	473.75	8.9957
PyClone-VI	44	0.01	7	5	0.771258	0.0389697	474.04	7.6619
PyClone-VI	45	0.01	9	6	0.785294	0.051478	473.75	7.2996
PyClone-VI	46	0.01	9	6	0.890866	0.0340814	473.75	10.2614
PyClone-VI	47	0.01	3	3	1	0.0188478	473.89	9.9557
PyClone-VI	48	0.01	5	6	0.722778	0.0440016	473.97	9.8959
PyClone-VI	49	0.01	6	5	0.838985	0.0232121	473.96	8.0103
PyClone-VI	50	0.01	2	2	0.189167	0.0284667	426.65	28.0359
PyClone-VI	51	0.01	3	3	0.800982	0.0114338	473.73	11.04
PyClone-VI	52	0.01	6	6	0.914953	0.0251426	429.82	25.7993
PyClone-VI	53	0.01	6	5	0.788426	0.0411452	420.7	27.3672
PyClone-VI	54	0.01	5	5	0.89772	0.0281354	473.83	7.9109
PyClone-VI	55	0.01	8	5	0.902001	0.0307585	473.83	7.6292
PyClone-VI	56	0.01	9	5	0.81908	0.0466188	475.75	7.1512
PyClone-VI	57	0.01	5	5	0.943987	0.0251895	473.76	7.1011
PyClone-VI	58	0.01	6	4	0.733836	0.0380013	473.72	9.764
PyClone-VI	59	0.01	3	3	1	0.0110966	473.76	9.0412
PyClone-VI	60	0.01	5	5	0.974759	0.0190779	473.82	9.5109
PyClone-VI	61	0.01	4	4	0.704005	0.0367595	473.79	11.166
PyClone-VI	62	0.01	3	3	0.93161	0.0136687	473.95	9.8845
PyClone-VI	63	0.01	5	5	0.83175	0.0222723	473.65	6.3571
PyClone-VI	64	0.01	5	4	0.909175	0.0259674	473.76	9.5704
PyClone-VI	65	0.01	6	5	0.88085	0.0208781	473.89	6.3498
PyClone-VI	66	0.01	4	4	0.945677	0.0170783	473.75	6.935
PyClone-VI	67	0.01	5	4	0.971529	0.014671	473.86	7.8495
PyClone-VI	68	0.01	4	2	0.712279	0.0217919	473.96	10.7462
PyClone-VI	69	0.01	5	4	0.828637	0.0249996	473.76	7.8631
PyClone-VI	70	0.01	6	4	0.874041	0.0238093	473.77	7.9206
PyClone-VI	71	0.01	2	2	1	0.00997918	473.88	10.0507
PyClone-VI	72	0.01	6	5	0.989087	0.0208155	473.71	8.5541
PyClone-VI	73	0.01	5	4	0.804949	0.0361632	473.74	8.4716
PyClone-VI	74	0.01	6	5	0.959496	0.019957	473.95	8.9839
PyClone-VI	75	0.01	4	4	0.777331	0.0258783	473.66	8.0459
PyClone-VI	76	0.01	5	4	0.787405	0.0299909	473.76	8.5316
PyClone-VI	77	0.01	6	6	0.8285	0.0314826	473.85	8.4046
PyClone-VI	78	0.01	4	4	1	0.0130462	473.77	10.2759
PyClone-VI	79	0.01	3	3	1	0.00973613	474.02	13.0061
PyClone-VI	80	0.01	6	4	0.949163	0.0200262	473.96	9.6763
PyClone-VI	81	0.01	9	7	0.932178	0.0253517	473.95	9.1542
PyClone-VI	82	0.01	6	5	0.91748	0.0208556	473.84	7.5285
PyClone-VI	83	0.01	4	4	0.737332	0.0203334	473.95	10.307
PyClone-VI	84	0.01	6	4	0.373416	0.0309871	473.75	9.8568
PyClone-VI	85	0.01	4	4	0.791495	0.0248436	473.75	11.1555
PyClone-VI	86	0.01	4	4	0.841673	0.0371032	474.01	9.5157
PyClone-VI	87	0.01	4	4	0.910189	0.0118309	415	25.3482
PyClone-VI	88	0.01	6	6	0.909138	0.0275513	475.74	9.288
PyClone-VI	89	0.01	7	7	0.71006	0.0462883	473.81	7.8685
PyClone-VI	90	0.01	6	5	0.729739	0.0568079	473.96	14.135
PyClone-VI	91	0.01	5	4	0.581914	0.0235355	474.02	8.4963
PyClone-VI	92	0.01	5	5	0.963475	0.0174216	466.62	19.7842
PyClone-VI	93	0.01	6	5	0.829011	0.0380444	473.9	8.5786
PyClone-VI	94	0.01	8	5	0.722459	0.0544851	474.03	9.5359
PyClone-VI	95	0.01	3	3	0.952645	0.0166411	473.75	8.3169
PyClone-VI	96	0.01	5	4	0.914022	0.0259603	474.04	7.6956
PyClone-VI	97	0.01	4	4	0.617206	0.0374914	474.01	9.2939
PyClone-VI	98	0.01	5	4	0.903685	0.0168693	473.75	8.4228
PyClone-VI	99	0.01	4	4	0.840435	0.0326627	473.75	8.4253
PyClone-VI	0	0.05	4	6	0.819239	0.0300181	473.77	7.0842
PyClone-VI	1	0.05	6	4	0.858997	0.0303038	473.96	8.7647
PyClone-VI	2	0.05	4	4	0.805071	0.022907	473.84	8.1676
PyClone-VI	3	0.05	8	6	0.844752	0.0344844	473.84	8.0909
PyClone-VI	4	0.05	5	5	0.720886	0.0331102	473.79	9.4603
PyClone-VI	5	0.05	5	5	0.747524	0.0412288	473.85	7.8692
PyClone-VI	6	0.05	6	4	0.818664	0.0257469	473.76	8.6683
PyClone-VI	7	0.05	2	3	0.579499	0.0296568	473.97	8.0736
PyClone-VI	8	0.05	7	5	0.830308	0.0415144	473.81	8.209
PyClone-VI	9	0.05	5	5	0.722395	0.0317018	473.76	7.6821
PyClone-VI	10	0.05	6	4	0.907391	0.0176086	473.76	10.6937
PyClone-VI	11	0.05	5	5	0.435218	0.041526	474.02	9.8759
PyClone-VI	12	0.05	6	6	0.886036	0.0279542	473.54	16.8761
PyClone-VI	13	0.05	4	4	0.940505	0.021748	473.81	8.4685
PyClone-VI	14	0.05	6	5	0.659209	0.0511947	473.89	9.9206
PyClone-VI	15	0.05	5	4	0.75973	0.0290805	473.8	9.0786
PyClone-VI	16	0.05	6	6	0.79422	0.0332774	409.14	30.1021
PyClone-VI	17	0.05	6	5	0.785753	0.0561422	473.54	12.8823
PyClone-VI	18	0.05	6	6	0.706218	0.0516836	473.76	7.5377
PyClone-VI	19	0.05	6	7	0.825351	0.0417705	473.72	8.1798
PyClone-VI	20	0.05	4	4	0.729846	0.0332274	473.76	6.3507
PyClone-VI	21	0.05	2	2	0.678265	0.0117902	473.79	9.4799
PyClone-VI	22	0.05	7	6	0.666721	0.0516231	473.86	14.4713
PyClone-VI	23	0.05	3	3	0.686873	0.023048	473.74	9.2138
PyClone-VI	24	0.05	3	4	0.684019	0.036774	473.8	11.1872
PyClone-VI	25	0.05	9	5	0.831434	0.0411556	473.76	7.649
PyClone-VI	26	0.05	6	4	0.680577	0.0289119	473.76	10.3716
PyClone-VI	27	0.05	5	4	0.611442	0.0504048	473.86	10.609
PyClone-VI	28	0.05	3	3	1	0.0174593	473.85	10.7252
PyClone-VI	29	0.05	4	4	1	0.0200037	473.91	9.9902
PyClone-VI	30	0.05	5	3	0.386876	0.0353009	473.77	13.6152
PyClone-VI	31	0.05	7	5	0.623089	0.0669205	473.91	8.8406
PyClone-VI	32	0.05	8	6	0.742712	0.0547007	473.96	9.2539
PyClone-VI	33	0.05	6	5	0.908378	0.0279879	473.76	12.3707
PyClone-VI	34	0.05	3	3	0.626655	0.0242298	473.76	14.2894
PyClone-VI	35	0.05	3	2	0.520437	0.0188102	473.79	12.0278
PyClone-VI	36	0.05	4	4	0.849185	0.0364537	413.83	30.0184
PyClone-VI	37	0.05	3	2	0.943961	0.0138791	473.83	11.7542
PyClone-VI	38	0.05	6	6	0.928556	0.0298401	473.75	9.1625
PyClone-VI	39	0.05	5	5	0.830164	0.039373	473.76	7.3517
PyClone-VI	40	0.05	7	4	0.697007	0.0463525	473.77	8.3715
PyClone-VI	41	0.05	5	5	0.804793	0.0372876	474.04	11.0296
PyClone-VI	42	0.05	9	6	0.834437	0.0427845	474.03	8.7915
PyClone-VI	43	0.05	4	3	0.889805	0.0214232	473.77	10.273
PyClone-VI	44	0.05	6	5	0.959123	0.0156105	473.75	7.9427
PyClone-VI	45	0.05	3	4	0.898241	0.0239338	473.85	7.296
PyClone-VI	46	0.05	9	6	0.8281	0.0438031	473.81	11.0984
PyClone-VI	47	0.05	5	5	0.836166	0.0402903	473.89	6.6298
PyClone-VI	48	0.05	3	3	0.706119	0.0300617	473.75	8.184
PyClone-VI	49	0.05	2	3	0.225363	0.0235046	473.97	11.8688
PyClone-VI	50	0.05	3	3	0.915144	0.0203923	473.79	7.4006
PyClone-VI	51	0.05	5	6	0.660699	0.036959	474.03	8.6288
PyClone-VI	52	0.05	5	3	0.715905	0.0235927	473.76	9.7956
PyClone-VI	53	0.05	6	6	0.599926	0.0649428	416.18	25.9599
PyClone-VI	54	0.05	7	7	0.918844	0.0408795	473.75	8.4748
PyClone-VI	55	0.05	5	5	0.932191	0.029532	473.55	8.3952
PyClone-VI	56	0.05	8	5	0.757393	0.0415328	473.87	8.1802
PyClone-VI	57	0.05	6	6	0.892431	0.0272229	473.8	11.4819
PyClone-VI	58	0.05	5	3	0.851954	0.0254219	474.04	9.802
PyClone-VI	59	0.05	5	4	0.850549	0.0329605	473.74	10.6139
PyClone-VI	60	0.05	8	7	0.808526	0.0515005	473.97	7.6359
PyClone-VI	61	0.05	6	5	0.968027	0.0195283	473.96	8.0361
PyClone-VI	62	0.05	4	4	0.594569	0.0410378	473.64	10.1087
PyClone-VI	63	0.05	7	7	0.721401	0.064487	474.04	9.4206
PyClone-VI	64	0.05	4	4	0.914561	0.0157341	473.76	8.6133
PyClone-VI	65	0.05	8	5	0.859924	0.0393393	473.75	8.9562
PyClone-VI	66	0.05	4	4	0.841399	0.0278713	475.74	7.7524
PyClone-VI	67	0.05	4	4	0.919321	0.0256772	473.87	9.2744
PyClone-VI	68	0.05	5	4	0.952202	0.017639	474	6.6142
PyClone-VI	69	0.05	7	5	0.65402	0.0608579	473.91	8.4902
PyClone-VI	70	0.05	1	1	1	0.0115553	473.77	9.2425
PyClone-VI	71	0.05	6	5	0.614968	0.0626109	473.96	8.1512
PyClone-VI	72	0.05	3	3	0.459812	0.0226447	423.21	24.9805
PyClone-VI	73	0.05	3	3	0.867301	0.017443	473.73	9.4789
PyClone-VI	74	0.05	4	5	0.925679	0.0280236	473.77	8.1575
PyClone-VI	75	0.05	8	7	0.803946	0.0361469	420.7	27.8611
PyClone-VI	76	0.05	8	6	0.730148	0.0603352	425.74	27.277
PyClone-VI	77	0.05	4	4	0.802409	0.0212759	427.55	27.6539
PyClone-VI	78	0.05	6	5	0.715143	0.0425804	473.87	9.7642
PyClone-VI	79	0.05	4	4	0.901144	0.0226646	473.77	7.2532
PyClone-VI	80	0.05	6	4	0.684202	0.028656	473.75	8.9968
PyClone-VI	81	0.05	9	7	0.742221	0.0607596	473.55	10.1159
PyClone-VI	82	0.05	11	6	0.872875	0.0281331	474.21	9.9069
PyClone-VI	83	0.05	2	3	0.853459	0.0334941	473.79	7.132
PyClone-VI	84	0.05	4	3	0.898063	0.0246596	473.82	8.0611
PyClone-VI	85	0.05	4	4	0.902655	0.024815	473.93	7.8244
PyClone-VI	86	0.05	5	5	0.6505	0.0672348	473.95	8.3973
PyClone-VI	87	0.05	6	5	0.914777	0.0254547	473.76	8.264
PyClone-VI	88	0.05	8	6	0.77298	0.0477384	473.83	7.5154
PyClone-VI	89	0.05	5	3	0.755379	0.0403934	473.96	6.8782
PyClone-VI	90	0.05	9	6	0.710292	0.0480346	473.76	9.0944
PyClone-VI	91	0.05	3	3	0.731807	0.0291317	473.96	8.0352
PyClone-VI	92	0.05	8	6	0.605674	0.0681815	474	6.7901
PyClone-VI	93	0.05	5	4	0.912045	0.0214467	473.75	10.6387
PyClone-VI	94	0.05	9	7	0.814225	0.0446751	473.85	8.485
PyClone-VI	95	0.05	4	3	0.884124	0.0164485	473.77	10.2124
PyClone-VI	96	0.05	8	6	0.646359	0.0561757	474.03	10.4698
PyClone-VI	97	0.05	6	5	0.7319	0.0354135	474.04	10.2846
PyClone-VI	98	0.05	4	4	0.93747	0.0257662	426.8	26.9099
PyClone-VI	99	0.05	6	6	0.745007	0.0520368	473.85	9.1818
PyClone-VI	0	0.1	5	7	0.668151	0.0559819	397.66	32.6557
PyClone-VI	1	0.1	6	4	0.594372	0.0664353	397.73	34.1999
PyClone-VI	2	0.1	2	3	0.400204	0.0719865	473.82	11.3339
PyClone-VI	3	0.1	5	5	0.668851	0.0492003	423.26	24.9514
PyClone-VI	4	0.1	6	5	0.800236	0.0425235	475.74	7.6427
PyClone-VI	5	0.1	5	6	0.701196	0.062144	473.8	7.1643
PyClone-VI	6	0.1	5	4	0.699388	0.0460151	473.76	6.7681
PyClone-VI	7	0.1	5	7	0.605941	0.0624032	473.76	10.3876
PyClone-VI	8	0.1	6	5	0.723735	0.0479017	397.73	33.0022
PyClone-VI	9	0.1	4	6	0.430473	0.0526161	466.48	20.5632
PyClone-VI	10	0.1	4	6	0.518696	0.0817985	474.04	18.3952
PyClone-VI	11	0.1	4	4	0.388213	0.0567563	397.66	33.0775
PyClone-VI	12	0.1	3	5	0.566156	0.0565657	473.71	17.9574
PyClone-VI	13	0.1	4	5	0.256001	0.0615952	465.75	22.9999
PyClone-VI	14	0.1	5	5	0.488076	0.0592945	394.71	37.4561
PyClone-VI	15	0.1	7	5	0.802107	0.0437356	466.49	20.5328
PyClone-VI	16	0.1	8	5	0.718787	0.0479633	464.68	20.7242
PyClone-VI	17	0.1	7	6	0.498019	0.0941562	432.22	23.8785
PyClone-VI	18	0.1	5	6	0.648382	0.0645233	421.54	24.718
PyClone-VI	19	0.1	5	5	0.733248	0.0631219	474.11	11.275
PyClone-VI	20	0.1	5	6	0.756888	0.0613417	397.66	34.1439
PyClone-VI	21	0.1	8	8	0.60412	0.0936691	394.71	35.551
PyClone-VI	22	0.1	6	9	0.672554	0.0723179	397.66	31.5378
PyClone-VI	23	0.1	2	4	0.292078	0.0595769	474.04	10.3806
PyClone-VI	24	0.1	6	6	0.733752	0.0490476	473.95	10.21
PyClone-VI	25	0.1	7	5	0.7299	0.0619524	473.71	8.7245
PyClone-VI	26	0.1	5	5	0.571726	0.0677542	398.03	32.382
PyClone-VI	27	0.1	4	5	0.588526	0.0483391	397.02	36.4985
PyClone-VI	28	0.1	4	7	0.585359	0.0533864	397.02	33.1389
PyClone-VI	29	0.1	8	7	0.530215	0.104211	398.03	32.5683
PyClone-VI	30	0.1	7	5	0.809871	0.0463441	398.03	31.9467
PyClone-VI	31	0.1	4	4	0.677172	0.0559206	426.26	26.8746
PyClone-VI	32	0.1	6	6	0.485385	0.0686297	473.75	9.207
PyClone-VI	33	0.1	4	4	0.918936	0.0187263	473.97	8.4519
PyClone-VI	34	0.1	10	6	0.649867	0.0912397	397.66	35.3107
PyClone-VI	35	0.1	5	6	0.464246	0.0889348	473.96	10.7401
PyClone-VI	36	0.1	4	4	0.834227	0.0245782	473.79	11.4116
PyClone-VI	37	0.1	4	3	0.138011	0.0692316	473.74	10.6403
PyClone-VI	38	0.1	3	4	0.586851	0.0458951	473.88	8.2329
PyClone-VI	39	0.1	8	7	0.693886	0.0908756	473.89	7.7586
PyClone-VI	40	0.1	2	6	0.416171	0.0860246	473.77	9.1931
PyClone-VI	41	0.1	5	5	0.723675	0.0393247	473.96	7.7573
PyClone-VI	42	0.1	6	5	0.687322	0.0526185	473.76	8.6537
PyClone-VI	43	0.1	6	5	0.652921	0.0819263	423.93	26.0375
PyClone-VI	44	0.1	4	6	0.821087	0.0387747	397.66	34.1273
PyClone-VI	45	0.1	5	7	0.742486	0.0684097	473.75	10.0214
PyClone-VI	46	0.1	5	5	0.779014	0.0518982	473.76	7.3998
PyClone-VI	47	0.1	10	6	0.594663	0.0860448	398.03	34.0726
PyClone-VI	48	0.1	9	7	0.780914	0.0598627	397.73	34.5017
PyClone-VI	49	0.1	3	5	0.155635	0.0478839	473.76	9.9624
PyClone-VI	50	0.1	8	6	0.647394	0.0579515	473.65	8.3877
PyClone-VI	51	0.1	3	5	0.480057	0.0603293	473.76	11.535
PyClone-VI	52	0.1	5	7	0.472195	0.0823067	474.02	8.2757
PyClone-VI	53	0.1	6	6	0.690067	0.0529462	397.66	32.7482
PyClone-VI	54	0.1	7	7	0.685622	0.0734428	473.76	8.3655
PyClone-VI	55	0.1	3	6	0.377106	0.0777965	474.03	18.7476
PyClone-VI	56	0.1	5	7	0.603008	0.0512673	397.73	34.6848
PyClone-VI	57	0.1	3	4	0.414175	0.0322591	473.76	13.9113
PyClone-VI	58	0.1	3	4	0.317109	0.0375206	465.16	20.1759
PyClone-VI	59	0.1	7	5	0.752243	0.0464084	473.76	7.35
PyClone-VI	60	0.1	8	7	0.73427	0.0542447	465.26	19.4292
PyClone-VI	61	0.1	5	5	0.577841	0.0634116	468.54	22.3585
PyClone-VI	62	0.1	7	6	0.84055	0.0471605	474.03	8.4259
PyClone-VI	63	0.1	3	4	0.93802	0.0366059	473.76	7.2689
PyClone-VI	64	0.1	4	6	0.419754	0.0452225	473.75	9.8911
PyClone-VI	65	0.1	7	5	0.628474	0.0494477	473.95	10.5152
PyClone-VI	66	0.1	6	6	0.612946	0.0810727	427.16	26.7493
PyClone-VI	67	0.1	6	5	0.716202	0.0437717	407.95	27.9787
PyClone-VI	68	0.1	6	5	0.755317	0.0481906	393.91	32.9615
PyClone-VI	69	0.1	4	6	0.399393	0.0601743	464.69	19.493
PyClone-VI	70	0.1	10	5	0.611181	0.0725327	408.57	28.1777
PyClone-VI	71	0.1	5	6	0.718198	0.0403777	473.97	6.4824
PyClone-VI	72	0.1	6	7	0.514177	0.0898499	473.76	8.9607
PyClone-VI	73	0.1	3	3	0.235749	0.040317	473.84	11.9567
PyClone-VI	74	0.1	6	5	0.760825	0.0498831	474.01	10.2464
PyClone-VI	75	0.1	9	6	0.671798	0.0719642	474.03	9.1885
PyClone-VI	76	0.1	6	5	0.809123	0.0454969	465.61	22.5316
PyClone-VI	77	0.1	5	6	0.57975	0.0689524	473.83	7.8666
PyClone-VI	78	0.1	4	5	0.672866	0.0420873	473.77	7.9487
PyClone-VI	79	0.1	3	6	0.653314	0.050095	473.75	8.3556
PyClone-VI	80	0.1	7	7	0.644419	0.0936236	393.91	33.9553
PyClone-VI	81	0.1	5	6	0.721279	0.0488308	473.87	8.6335
PyClone-VI	82	0.1	7	5	0.759848	0.0606742	473.77	8.0833
PyClone-VI	83	0.1	6	5	0.482387	0.0745509	473.8	12.6519
PyClone-VI	84	0.1	4	6	0.733768	0.051683	473.76	10.769
PyClone-VI	85	0.1	7	6	0.657466	0.0742955	397.73	33.8765
PyClone-VI	86	0.1	1	1	1	0.0160033	397.73	38.0029
PyClone-VI	87	0.1	4	4	0.699886	0.0483556	425.74	28.028
PyClone-VI	88	0.1	6	4	0.595226	0.0405488	474.11	10.1448
PyClone-VI	89	0.1	7	5	0.650472	0.0670023	473.86	10.5698
PyClone-VI	90	0.1	6	7	0.546009	0.0780197	473.76	8.2103
PyClone-VI	91	0.1	8	6	0.67402	0.0548157	473.95	7.3662
PyClone-VI	92	0.1	5	4	0.726701	0.0581167	473.75	9.1625
PyClone-VI	93	0.1	8	6	0.516543	0.0771644	471.04	19.5042
PyClone-VI	94	0.1	5	5	0.44597	0.0483297	466.49	19.3464
PyClone-VI	95	0.1	5	5	0.552885	0.0467652	398.03	31.9706
PyClone-VI	96	0.1	7	6	0.822304	0.0511434	397.66	33.7708
PyClone-VI	97	0.1	6	5	0.686223	0.0347551	473.77	8.5867
PyClone-VI	98	0.1	6	6	0.770985	0.0476961	473.98	7.6336
PyClone-VI	99	0.1	5	6	0.379837	0.0578124	473.77	7.9152

## Sheet: S4
program	run	num_samples	num_clones_true	num_clones_pred	v_measure	ccf_mad	memory	time
PyClone	0	1	2	7	0.266103	0.37722	529.3	131.672
PyClone	1	1	7	5	0.426966	0.195625	557.94	143.085
PyClone	2	1	4	5	0.43388	0.0750544	557.97	154.07
PyClone	3	1	5	4	0.705605	0.403809	545.33	142.53
PyClone	4	1	5	13	0.427459	0.114417	557.44	175.431
PyClone	5	1	6	9	0.467227	0.0685532	557.43	162.834
PyClone	6	1	7	3	0.610043	0.124334	557.37	170.062
PyClone	7	1	7	3	0.113935	0.223078	528.72	149.367
PyClone	8	1	6	2	0.0538892	0.0929971	556.84	146.422
PyClone	9	1	5	4	0.227997	0.0911511	557.2	160.566
PyClone	10	1	5	4	0.217073	0.129784	557.8	158.502
PyClone	11	1	4	4	0.210131	0.394427	529.78	121.287
PyClone	12	1	7	3	0.0976072	0.315576	557.7	109.406
PyClone	13	1	3	5	0.545328	0.14725	557.37	166.967
PyClone	14	1	5	8	0.683562	0.112821	529.29	165.697
PyClone	15	1	6	11	0.346915	0.138314	557.36	194.92
PyClone	16	1	5	8	0.496957	0.064472	557.29	210.695
PyClone	17	1	5	13	0.324678	0.322509	557.68	181.028
PyClone	18	1	8	8	0.2751	0.256582	557.23	228.701
PyClone	19	1	2	3	0.041813	0.0612309	557.31	121.487
PyClone	20	1	5	10	0.539211	0.228252	545.3	185.89
PyClone	21	1	1	2	3.13481e-14	0.0321901	557.69	74.5896
PyClone	22	1	3	12	0.519711	0.127244	557.29	179.859
PyClone	23	1	6	19	0.492713	0.156106	557.27	221.13
PyClone	24	1	5	6	0.514375	0.142833	557.35	158.441
PyClone	25	1	2	5	0.437895	0.157058	557.23	157.375
PyClone	26	1	5	12	0.333393	0.190314	521.28	215.246
PyClone	27	1	6	5	0.514981	0.132726	557.28	171.607
PyClone	28	1	4	9	0.35015	0.182748	557.91	168.194
PyClone	29	1	5	18	0.503248	0.281799	557.23	252.489
PyClone	30	1	4	7	0.183792	0.169168	557.11	155.629
PyClone	31	1	3	13	0.316333	0.372145	557.22	169.049
PyClone	32	1	5	10	0.708268	0.138858	557.23	178.652
PyClone	33	1	2	2	1	0.253725	545.17	146.618
PyClone	34	1	5	16	0.54026	0.171063	557.28	177.315
PyClone	35	1	8	15	0.590069	0.198066	545.7	212.412
PyClone	36	1	6	3	0.594653	0.266636	529.8	176.27
PyClone	37	1	8	10	0.337441	0.12977	557.15	246.441
PyClone	38	1	3	7	0.307678	0.354701	557.85	172.089
PyClone	39	1	4	4	0.751219	0.364715	545.23	193.61
PyClone	40	1	5	17	0.35237	0.291382	557.39	207.44
PyClone	41	1	7	4	0.715724	0.113168	557.39	195.546
PyClone	42	1	3	12	0.260647	0.171986	529.84	152.017
PyClone	43	1	6	17	0.395122	0.302319	545.23	206.234
PyClone	44	1	7	4	0.27949	0.0574053	529.41	178.072
PyClone	45	1	9	28	0.430579	0.291412	557.89	321.216
PyClone	46	1	7	31	0.629787	0.103653	529.22	278.807
PyClone	47	1	7	2	0.47878	0.170623	545.3	198.342
PyClone	48	1	6	9	0.354645	0.203056	529.33	182.147
PyClone	49	1	5	10	0.52599	0.123673	529.66	176.055
PyClone	50	1	7	20	0.638615	0.180883	544.84	281.113
PyClone	51	1	7	13	0.472296	0.116043	529.36	179.109
PyClone	52	1	2	3	0.952381	0.0329136	573.85	160.709
PyClone	53	1	5	10	0.62099	0.173638	557.73	213.9
PyClone	54	1	5	5	0.285185	0.255107	515.42	171.63
PyClone	55	1	6	13	0.316215	0.308088	545.33	169.614
PyClone	56	1	9	7	0.36309	0.127152	557.28	183.32
PyClone	57	1	2	7	0.197264	0.143156	510.22	137.369
PyClone	58	1	3	12	0.374028	0.173296	557.26	179.904
PyClone	59	1	5	9	0.319973	0.213171	545.28	225.356
PyClone	60	1	3	5	0.855763	0.25073	557.88	148.764
PyClone	61	1	6	2	0.111494	0.157751	545.34	154.502
PyClone	62	1	6	9	0.364058	0.161323	557.73	205.817
PyClone	63	1	4	4	0.450262	0.139606	557.83	167.654
PyClone	64	1	7	6	0.135615	0.3676	557.36	99.5754
PyClone	65	1	6	10	0.38923	0.155149	557.2	203.161
PyClone	66	1	7	9	0.458276	0.231621	557.38	207.383
PyClone	67	1	4	5	0.43156	0.174634	557.36	140.087
PyClone	68	1	5	5	0.417591	0.217956	521.28	198.41
PyClone	69	1	5	4	0.153902	0.353087	557.78	138.895
PyClone	70	1	4	6	0.684445	0.132723	557.28	201.607
PyClone	71	1	5	6	0.723067	0.293844	557.28	224.745
PyClone	72	1	7	10	0.568075	0.0261831	573.71	187.816
PyClone	73	1	5	6	0.240996	0.176494	557.14	140.326
PyClone	74	1	7	9	0.251125	0.228584	558.27	201.556
PyClone	75	1	9	20	0.356488	0.14392	529.92	218.051
PyClone	76	1	4	9	0.416501	0.0808713	557.14	187.245
PyClone	77	1	9	11	0.407336	0.175923	557.36	119.808
PyClone	78	1	4	4	0.573527	0.0902461	529.31	139.798
PyClone	79	1	4	4	0.267722	0.0220448	557.97	160.715
PyClone	80	1	7	20	0.471396	0.276454	529.86	227.202
PyClone	81	1	6	5	0.187631	0.298365	557.22	180.467
PyClone	82	1	3	8	0.446107	0.101815	557.33	193.67
PyClone	83	1	7	15	0.298142	0.230136	557.2	168.126
PyClone	84	1	6	8	0.356943	0.406612	557.33	136.75
PyClone	85	1	4	9	0.292457	0.295015	557.18	261.582
PyClone	86	1	3	6	0.535288	0.215961	557.18	163.485
PyClone	87	1	5	23	0.656444	0.0864161	557.77	233.554
PyClone	88	1	4	6	0.744614	0.206945	557.11	202.992
PyClone	89	1	3	5	0.200462	0.314093	557.29	159.13
PyClone	90	1	7	8	0.542383	0.1776	557.38	183.557
PyClone	91	1	7	12	0.370761	0.410667	529.23	208.492
PyClone	92	1	4	6	0.333856	0.115821	557.22	173.763
PyClone	93	1	7	27	0.447185	0.13858	558.25	166.544
PyClone	94	1	4	13	0.535409	0.168838	557.84	222.214
PyClone	95	1	5	5	0.0578049	0.292206	509.47	140.469
PyClone	96	1	6	4	0.439446	0.0756145	557.79	166.198
PyClone	97	1	3	14	0.262643	0.0605835	529.82	188.516
PyClone	98	1	3	3	0.390094	0.0978246	557.7	158.431
PyClone	99	1	4	14	0.533716	0.28508	557.41	126.996
PyClone	0	2	5	6	0.7974	0.196592	557.9	190.161
PyClone	1	2	6	6	0.58421	0.283232	557.29	216.832
PyClone	2	2	4	6	0.547717	0.279723	557.8	210.56
PyClone	3	2	8	6	0.74822	0.16973	557.73	296.043
PyClone	4	2	4	4	0.324489	0.21701	557.52	173.911
PyClone	5	2	3	5	0.595282	0.461782	558.35	228.717
PyClone	6	2	3	3	0.917416	0.133815	558.24	144.36
PyClone	7	2	4	10	0.507768	0.274636	557.84	278.16
PyClone	8	2	3	7	0.285659	0.194608	557.84	170.692
PyClone	9	2	11	11	0.717002	0.153819	557.2	367.844
PyClone	10	2	6	9	0.67889	0.165021	557.77	263.863
PyClone	11	2	5	4	0.684838	0.291574	557.76	264.679
PyClone	12	2	5	6	0.725381	0.334956	557.84	260.456
PyClone	13	2	5	7	0.733847	0.183267	557.64	256.328
PyClone	14	2	5	3	0.482006	0.178222	557.58	176.921
PyClone	15	2	6	5	0.541863	0.271948	557.98	261.494
PyClone	16	2	4	6	0.42721	0.267653	557.77	179.097
PyClone	17	2	6	12	0.392719	0.240897	557.82	280.498
PyClone	18	2	4	6	0.174844	0.311883	557.83	208.572
PyClone	19	2	3	5	0.74002	0.151875	557.14	272.346
PyClone	20	2	5	4	0.791086	0.205921	557.81	237.054
PyClone	21	2	5	2	0.349393	0.29761	557.9	175.925
PyClone	22	2	2	2	0.00263637	0.136381	557.86	193.821
PyClone	23	2	1	2	0	0.0497637	557.4	136.274
PyClone	24	2	3	2	0.693133	0.206156	557.73	222.851
PyClone	25	2	4	4	0.35645	0.241151	573.29	189.728
PyClone	26	2	8	15	0.708314	0.152329	530.24	338.397
PyClone	27	2	7	9	0.315019	0.125498	557.82	281.304
PyClone	28	2	3	5	0.382586	0.215954	557.26	163.631
PyClone	29	2	6	4	0.520398	0.263027	557.81	246.082
PyClone	30	2	2	2	0.54711	0.110035	573.32	207.977
PyClone	31	2	1	3	0	0.0735316	545.75	199.01
PyClone	32	2	6	4	0.682944	0.131602	557.75	263.644
PyClone	33	2	11	6	0.533837	0.173115	557.62	253.578
PyClone	34	2	9	9	0.840891	0.14461	557.9	199.513
PyClone	35	2	7	5	0.424278	0.312473	557.38	219.976
PyClone	36	2	7	4	0.58596	0.315018	557.68	198.7
PyClone	37	2	4	7	0.616721	0.0882382	557.32	241.162
PyClone	38	2	7	4	0.558269	0.197217	557.2	214.745
PyClone	39	2	6	9	0.379897	0.128842	557.75	306.137
PyClone	40	2	7	10	0.475329	0.150419	557.72	272.563
PyClone	41	2	5	4	0.731507	0.172295	557.77	231.057
PyClone	42	2	2	2	0.00180373	0.355555	545.32	196.565
PyClone	43	2	8	7	0.621545	0.291131	557.86	240.706
PyClone	44	2	8	5	0.585399	0.256973	557.4	269.74
PyClone	45	2	6	8	0.305293	0.217764	557.23	242.069
PyClone	46	2	6	12	0.755084	0.147998	557.23	258.27
PyClone	47	2	4	2	0.879978	0.229405	573.84	196.372
PyClone	48	2	5	7	0.777068	0.180659	557.35	298.618
PyClone	49	2	5	11	0.517115	0.245829	557.84	298.872
PyClone	50	2	8	6	0.466533	0.202052	557.73	251.615
PyClone	51	2	7	7	0.298543	0.278697	557.77	232.242
PyClone	52	2	6	7	0.715233	0.110494	557.69	272.154
PyClone	53	2	4	3	0.767274	0.0786086	557.89	243.042
PyClone	54	2	3	5	0.469502	0.238466	557.79	195.658
PyClone	55	2	6	5	0.724249	0.153491	558.29	255.035
PyClone	56	2	7	6	0.698145	0.261651	557.15	298.543
PyClone	57	2	10	9	0.752187	0.165048	557.84	320.772
PyClone	58	2	6	9	0.210627	0.275986	557.83	222.154
PyClone	59	2	4	4	1	0.209844	557.82	219.322
PyClone	60	2	6	8	0.678161	0.174019	557.96	267.206
PyClone	61	2	8	6	0.462493	0.234218	545.89	293.931
PyClone	62	2	8	3	0.707331	0.267272	557.34	238.529
PyClone	63	2	7	5	0.478007	0.187885	557.68	244.805
PyClone	64	2	4	5	0.823693	0.177785	557.59	251.563
PyClone	65	2	8	10	0.621104	0.195315	557.34	380.656
PyClone	66	2	8	11	0.613528	0.203422	557.83	333.507
PyClone	67	2	6	6	0.312857	0.1669	557.62	233.053
PyClone	68	2	6	5	0.446462	0.25778	557.32	262.507
PyClone	69	2	5	13	0.855373	0.080297	573.69	309.114
PyClone	70	2	6	7	0.56031	0.276186	557.68	266.314
PyClone	71	2	2	6	0.602111	0.111327	557.82	226.575
PyClone	72	2	2	2	0.668899	0.229359	557.72	193.666
PyClone	73	2	3	5	0.740151	0.220585	557.34	248.701
PyClone	74	2	5	6	0.635463	0.199794	557.32	204.876
PyClone	75	2	8	10	0.46282	0.235168	557.27	167.316
PyClone	76	2	5	7	0.469778	0.200761	557.41	209.345
PyClone	77	2	5	2	0.496668	0.190761	557.82	140.462
PyClone	78	2	6	2	0.522156	0.19192	545.85	230.416
PyClone	79	2	4	6	0.55411	0.317695	557.24	264.213
PyClone	80	2	5	3	0.743094	0.135383	573.41	207.327
PyClone	81	2	4	3	0.697497	0.21259	557.32	277.291
PyClone	82	2	4	5	0.669046	0.24808	557.7	223.007
PyClone	83	2	6	6	0.64917	0.193044	557.42	267.992
PyClone	84	2	5	4	0.499901	0.257572	545.67	262.733
PyClone	85	2	4	4	0.599736	0.192527	557.36	220.691
PyClone	86	2	8	10	0.472732	0.113345	557.77	255.862
PyClone	87	2	8	8	0.622926	0.101984	557.59	225.187
PyClone	88	2	7	7	0.598865	0.271345	545.78	216.652
PyClone	89	2	4	4	0.759353	0.300731	557.73	240.472
PyClone	90	2	6	6	0.623968	0.228728	557.7	261.273
PyClone	91	2	7	9	0.623988	0.214659	557.26	263.23
PyClone	92	2	6	7	0.565124	0.195933	557.92	274.021
PyClone	93	2	6	10	0.538683	0.21537	557.39	188.132
PyClone	94	2	9	5	0.432249	0.302384	557.91	156.047
PyClone	95	2	5	3	0.740256	0.0807974	557.85	243.49
PyClone	96	2	10	11	0.555654	0.20065	557.8	324.243
PyClone	97	2	8	7	0.627011	0.297068	557.82	303.676
PyClone	98	2	5	9	0.555162	0.15649	557.37	230.556
PyClone	99	2	5	3	0.888542	0.216693	557.64	251.8
PyClone	0	4	7	4	0.725785	0.280514	557.88	446.421
PyClone	1	4	7	7	0.902552	0.139088	557.66	372.643
PyClone	2	4	10	10	0.788889	0.184268	557.86	547.519
PyClone	3	4	6	6	0.855821	0.186763	557.86	428.352
PyClone	4	4	5	4	0.865317	0.157065	557.36	353.025
PyClone	5	4	6	5	0.764358	0.257056	557.91	352.179
PyClone	6	4	3	2	0.800571	0.206743	557.89	372.736
PyClone	7	4	9	9	0.789263	0.180672	557.72	408.047
PyClone	8	4	3	2	0.857997	0.155262	557.82	251.317
PyClone	9	4	4	3	0.718717	0.130119	557.64	402.284
PyClone	10	4	8	8	0.839448	0.179713	557.85	589.265
PyClone	11	4	3	3	1	0.236087	557.77	333.851
PyClone	12	4	5	6	0.73554	0.175842	557.95	449.909
PyClone	13	4	6	5	0.734851	0.26524	557.7	409.947
PyClone	14	4	7	7	0.932091	0.232068	573.75	439.273
PyClone	15	4	7	5	0.76269	0.210743	557.8	292.929
PyClone	16	4	7	8	0.704012	0.166564	663.17	383.114
PyClone	17	4	5	3	0.823337	0.167202	557.73	396.24
PyClone	18	4	5	3	0.801222	0.110801	557.67	413.203
PyClone	19	4	5	7	0.792625	0.26784	557.81	323.212
PyClone	20	4	7	7	0.954084	0.155418	557.71	367.644
PyClone	21	4	3	2	0.963591	0.19343	557.81	254.753
PyClone	22	4	7	8	0.756287	0.215514	557.82	388.365
PyClone	23	4	6	5	0.758836	0.240535	557.85	460.814
PyClone	24	4	3	3	1	0.265979	557.87	331.678
PyClone	25	4	5	6	0.858581	0.243685	557.36	335.024
PyClone	26	4	5	6	0.944425	0.148394	557.73	502.532
PyClone	27	4	6	5	0.785073	0.215041	557.84	347.18
PyClone	28	4	4	5	0.787835	0.192111	557.32	403.356
PyClone	29	4	6	4	0.877101	0.231939	557.83	411.894
PyClone	30	4	1	2	0	0.253607	558.29	331.326
PyClone	31	4	2	2	0.691794	0.156672	573.77	283.291
PyClone	32	4	4	4	0.656805	0.221219	557.68	300.18
PyClone	33	4	4	4	0.696922	0.196595	557.47	280.382
PyClone	34	4	6	6	0.864135	0.232492	557.87	342.956
PyClone	35	4	6	7	0.819734	0.182487	557.52	459.059
PyClone	36	4	5	3	0.817166	0.170305	557.52	350.215
PyClone	37	4	6	5	0.54819	0.282311	557.64	342.634
PyClone	38	4	6	5	0.855	0.188432	557.55	390.07
PyClone	39	4	4	3	0.416305	0.171645	557.78	383.219
PyClone	40	4	5	4	0.898783	0.243132	557.79	356.056
PyClone	41	4	4	5	0.884956	0.202305	573.93	467.773
PyClone	42	4	2	2	0.545606	0.231456	558.23	389.953
PyClone	43	4	8	6	0.811009	0.289232	557.8	420.547
PyClone	44	4	5	5	0.857311	0.134837	557.66	338.586
PyClone	45	4	7	5	0.933678	0.178487	557.73	375.671
PyClone	46	4	7	4	0.640451	0.214669	530.53	444.538
PyClone	47	4	5	3	0.941815	0.1712	573.41	404.936
PyClone	48	4	5	5	0.731759	0.17783	557.89	446.575
PyClone	49	4	5	4	0.73495	0.244084	557.49	362.61
PyClone	50	4	3	3	0.610659	0.155801	557.89	332.537
PyClone	51	4	10	14	0.716684	0.205233	558.03	482.691
PyClone	52	4	4	4	0.51218	0.233211	557.76	384.795
PyClone	53	4	10	10	0.795725	0.179522	557.64	447.337
PyClone	54	4	4	7	0.72759	0.184956	558.43	329.157
PyClone	55	4	3	3	1	0.203382	557.82	302.821
PyClone	56	4	10	10	0.879535	0.244306	557.62	462.442
PyClone	57	4	2	2	0.771532	0.249655	557.82	290.832
PyClone	58	4	8	8	0.92109	0.191041	557.44	391.122
PyClone	59	4	6	6	0.782024	0.19198	541.85	346.733
PyClone	60	4	5	6	0.77507	0.205272	557.52	312.775
PyClone	61	4	4	3	0.965788	0.188379	573.75	391.808
PyClone	62	4	3	3	0.84308	0.118513	557.77	298.017
PyClone	63	4	4	4	0.796065	0.17137	557.84	301.505
PyClone	64	4	8	7	0.783937	0.168447	557.35	364.07
PyClone	65	4	10	10	0.946048	0.153752	558.22	454.197
PyClone	66	4	6	10	0.71185	0.162448	530.53	532.353
PyClone	67	4	7	4	0.859408	0.118632	557.79	339.182
PyClone	68	4	3	3	1	0.126013	557.79	325.871
PyClone	69	4	4	4	0.794416	0.195639	557.77	345.551
PyClone	70	4	6	5	0.749587	0.176993	557.75	337.718
PyClone	71	4	3	2	0.768455	0.256429	557.75	395.554
PyClone	72	4	2	2	1	0.2635	554.81	298.803
PyClone	73	4	6	4	0.856232	0.271685	557.59	377.584
PyClone	74	4	7	5	0.933479	0.260772	557.77	455.861
PyClone	75	4	6	5	0.971914	0.222574	557.62	509.901
PyClone	76	4	7	5	0.621123	0.224226	557.73	436.959
PyClone	77	4	3	4	0.79621	0.245266	557.75	338.135
PyClone	78	4	6	6	0.854004	0.236207	557.76	475.124
PyClone	79	4	4	4	0.837438	0.228048	557.88	350.686
PyClone	80	4	6	3	0.903047	0.246646	557.93	303.121
PyClone	81	4	5	4	0.667501	0.175824	573.64	321.177
PyClone	82	4	5	4	0.883738	0.230445	557.35	333.575
PyClone	83	4	6	5	0.974753	0.327519	557.63	303.859
PyClone	84	4	7	6	0.883554	0.160649	557.91	359.847
PyClone	85	4	7	9	0.485478	0.273014	557.84	328.207
PyClone	86	4	6	5	0.687976	0.209785	557.71	397.307
PyClone	87	4	4	3	0.726764	0.293004	557.76	319.305
PyClone	88	4	7	6	0.817914	0.209466	545.43	410.079
PyClone	89	4	3	2	0.926782	0.212866	557.84	289.146
PyClone	90	4	7	6	0.90558	0.165513	557.79	341.644
PyClone	91	4	5	4	0.946001	0.253498	557.89	426.899
PyClone	92	4	4	4	0.828773	0.196484	557.65	329.438
PyClone	93	4	5	5	0.959427	0.110645	558	375.775
PyClone	94	4	4	4	0.50729	0.28729	530.52	425.214
PyClone	95	4	7	5	0.788713	0.230943	557.81	345.388
PyClone	96	4	4	4	0.90659	0.311397	557.71	335.747
PyClone	97	4	5	4	0.77453	0.200084	557.95	324.532
PyClone	98	4	3	3	0.857729	0.191509	557.71	278.04
PyClone	99	4	4	3	0.86773	0.189211	557.82	413.637
PyClone	0	8	4	4	1	0.160821	560.38	481.095
PyClone	1	8	3	3	1	0.175554	560.38	713.898
PyClone	2	8	6	5	0.981651	0.177043	560.38	878.853
PyClone	3	8	3	3	1	0.218378	560.38	597.519
PyClone	4	8	5	3	0.952738	0.197837	560.38	473.931
PyClone	5	8	5	5	1	0.234419	560.38	653.507
PyClone	6	8	3	3	1	0.197118	560.38	509.517
PyClone	7	8	7	6	0.985933	0.203345	560.38	721.923
PyClone	8	8	2	2	1	0.194647	560.38	433.705
PyClone	9	8	4	4	0.93747	0.237711	560.38	509.175
PyClone	10	8	5	4	0.991525	0.146397	560.38	594.976
PyClone	11	8	6	6	1	0.208517	560.63	707.052
PyClone	12	8	7	6	0.99151	0.225876	560.38	640.292
PyClone	13	8	5	5	1	0.196889	560.38	518.631
PyClone	14	8	6	5	0.992289	0.194545	560.38	889.284
PyClone	15	8	4	4	0.952415	0.23565	560.37	551.383
PyClone	16	8	1	2	0	0.299324	560.26	830.329
PyClone	17	8	6	6	1	0.194276	560.38	911.393
PyClone	18	8	4	4	0.973523	0.186465	560.38	517.789
PyClone	19	8	6	5	0.937781	0.203913	560.38	596.618
PyClone	20	8	4	4	1	0.236209	560.38	466.596
PyClone	21	8	5	5	0.96623	0.224026	560.38	888.645
PyClone	22	8	3	3	1	0.183108	560.38	516.658
PyClone	23	8	3	2	0.921867	0.192723	560.39	610.091
PyClone	24	8	5	5	0.939749	0.233766	560.38	671.686
PyClone	25	8	8	6	0.933551	0.226954	560.63	819.895
PyClone	26	8	3	3	1	0.196109	560.38	607.964
PyClone	27	8	5	5	0.980406	0.176923	560.38	540.306
PyClone	28	8	5	5	1	0.190418	573.86	574.265
PyClone	29	8	6	6	0.969361	0.23507	560.37	807.51
PyClone	30	8	3	3	1	0.263292	560.38	462.423
PyClone	31	8	8	8	0.911101	0.186797	560.75	722.979
PyClone	32	8	5	6	0.980928	0.189759	560.37	546.65
PyClone	33	8	3	3	1	0.229822	560.38	490.472
PyClone	34	8	6	5	0.987591	0.162183	560.39	614.836
PyClone	35	8	3	3	1	0.119005	560.38	701.296
PyClone	36	8	7	6	0.982813	0.233295	560.38	672.689
PyClone	37	8	7	7	1	0.194906	560.63	601.228
PyClone	38	8	6	6	1	0.230532	560.63	702.798
PyClone	39	8	6	4	0.974745	0.208359	560.38	515.532
PyClone	40	8	6	6	0.963265	0.12975	560.38	857.459
PyClone	41	8	7	7	1	0.223556	560.37	668.031
PyClone	42	8	4	4	1	0.16692	560.38	658.999
PyClone	43	8	5	5	1	0.185497	560.37	595.673
PyClone	44	8	4	3	0.934287	0.148262	560.38	622.259
PyClone	45	8	5	4	0.961864	0.23443	560.37	563.811
PyClone	46	8	3	3	1	0.192633	560.39	553.239
PyClone	47	8	4	4	1	0.181017	560.38	547.864
PyClone	48	8	5	5	1	0.122084	560.38	575.434
PyClone	49	8	2	2	0.860486	0.199311	560.38	430.018
PyClone	50	8	5	4	0.990214	0.157062	560.38	580.226
PyClone	51	8	4	4	1	0.191706	560.38	633.011
PyClone	52	8	8	9	0.968386	0.180236	671.97	775.889
PyClone	53	8	3	3	1	0.170607	560.38	705.667
PyClone	54	8	4	4	1	0.2011	560.37	749.915
PyClone	55	8	6	4	0.970611	0.124606	560.38	537.059
PyClone	56	8	6	6	0.974037	0.165292	560.38	813.986
PyClone	57	8	3	3	1	0.241181	560.38	690.579
PyClone	58	8	3	2	0.782779	0.203293	560.38	672.793
PyClone	59	8	6	5	0.940053	0.178952	560.38	563.228
PyClone	60	8	5	5	1	0.214133	560.38	583.176
PyClone	61	8	5	5	1	0.168376	560.38	578.289
PyClone	62	8	7	6	0.992227	0.17796	560.63	729.521
PyClone	63	8	8	7	0.989349	0.193691	560.63	743.853
PyClone	64	8	2	2	1	0.210041	560.25	455.907
PyClone	65	8	4	4	1	0.192801	560.38	750.774
PyClone	66	8	4	4	1	0.221141	560.38	665.136
PyClone	67	8	5	5	1	0.234881	560.38	569.104
PyClone	68	8	5	5	1	0.195188	560.38	857.114
PyClone	69	8	5	5	0.970178	0.16947	560.38	547.522
PyClone	70	8	5	5	0.975338	0.175246	574.26	797.641
PyClone	71	8	3	3	0.744874	0.237975	574.28	402.878
PyClone	72	8	6	5	0.985817	0.242299	560.38	502.62
PyClone	73	8	5	4	0.964646	0.240683	560.38	692.803
PyClone	74	8	6	6	1	0.200247	560.63	587.276
PyClone	75	8	4	3	0.928353	0.215202	560.38	521.019
PyClone	76	8	3	3	0.911578	0.168895	560.38	530.78
PyClone	77	8	5	4	0.979469	0.181685	560.38	627.116
PyClone	78	8	7	7	1	0.220157	560.38	651.682
PyClone	79	8	7	7	0.931839	0.25688	560.63	685.913
PyClone	80	8	5	5	1	0.197672	560.38	595.278
PyClone	81	8	6	6	1	0.134058	560.63	647.361
PyClone	82	8	3	3	1	0.129231	560.38	714.831
PyClone	83	8	9	9	0.981923	0.171523	560.76	683.117
PyClone	84	8	5	5	1	0.181436	560.38	600.012
PyClone	85	8	4	4	1	0.215802	560.37	497.308
PyClone	86	8	5	5	1	0.174967	560.38	649.183
PyClone	87	8	3	3	0.881442	0.29219	560.38	550.468
PyClone	88	8	7	6	0.879405	0.193995	560.38	585.831
PyClone	89	8	8	8	0.969648	0.215748	560.76	729.402
PyClone	90	8	2	2	1	0.20251	573.78	555.448
PyClone	91	8	7	6	0.991275	0.232188	560.38	621.225
PyClone	92	8	6	5	0.845472	0.217906	560.39	560.448
PyClone	93	8	3	3	1	0.134075	560.37	513.71
PyClone	94	8	4	4	1	0.16628	560.38	548.469
PyClone	95	8	6	5	0.933482	0.166857	560.38	601.841
PyClone	96	8	9	9	1	0.178272	560.76	740.209
PyClone	97	8	5	5	1	0.1763	574.25	680.604
PyClone	98	8	3	3	1	0.11444	560.38	473.557
PyClone	99	8	4	4	1	0.132586	573.9	550.467
PyClone-VI	0	1	2	1	3.02575e-16	0.0362531	473.39	5.882
PyClone-VI	1	1	7	2	0.357778	0.0802568	473.14	6.9283
PyClone-VI	2	1	4	2	0.424355	0.0486232	472.91	8.6604
PyClone-VI	3	1	5	3	0.543405	0.042486	473.12	5.8486
PyClone-VI	4	1	5	3	0.465879	0.0460166	414.25	23.6652
PyClone-VI	5	1	6	2	0.331961	0.0510874	473.39	18.829
PyClone-VI	6	1	7	3	0.542875	0.0446228	473.39	8.51
PyClone-VI	7	1	7	3	0.0971014	0.0790157	473.12	7.6199
PyClone-VI	8	1	6	2	0.127121	0.0230685	473.4	5.4384
PyClone-VI	9	1	5	3	0.235138	0.0206819	473.4	6.4785
PyClone-VI	10	1	5	3	0.253241	0.0842075	473.39	9.7199
PyClone-VI	11	1	4	2	0.20996	0.0195579	473.42	4.5988
PyClone-VI	12	1	7	2	0.128322	0.070969	473.13	6.3292
PyClone-VI	13	1	3	2	0.531355	0.0588465	421.28	26.5436
PyClone-VI	14	1	5	2	0.790386	0.0145229	420.45	26.9646
PyClone-VI	15	1	6	4	0.340037	0.071154	473.17	5.3952
PyClone-VI	16	1	5	3	0.458844	0.0675903	473.12	5.9373
PyClone-VI	17	1	5	2	0.161648	0.109258	425.21	27.0263
PyClone-VI	18	1	8	4	0.28322	0.143368	421.09	27.9188
PyClone-VI	19	1	2	1	0	0.00822674	420.7	27.7806
PyClone-VI	20	1	5	3	0.420019	0.109545	473.12	7.552
PyClone-VI	21	1	1	1	1	0.0017922	473.12	5.8388
PyClone-VI	22	1	3	3	0.5387	0.0288018	473.41	6.9014
PyClone-VI	23	1	6	3	0.407928	0.0641727	473.36	7.596
PyClone-VI	24	1	5	2	0.487645	0.0582458	473.4	8.1689
PyClone-VI	25	1	2	3	0.471405	0.024808	473.4	7.3731
PyClone-VI	26	1	5	4	0.319727	0.0568861	473.4	7.6318
PyClone-VI	27	1	6	3	0.450965	0.054412	472.89	18.5144
PyClone-VI	28	1	4	3	0.420302	0.0605744	472.91	6.6795
PyClone-VI	29	1	5	3	0.604608	0.078295	473.4	10.6781
PyClone-VI	30	1	4	2	0.052339	0.0403386	473.14	11.331
PyClone-VI	31	1	3	2	0.269303	0.0558035	473.4	6.0877
PyClone-VI	32	1	5	3	0.767376	0.0262503	473.12	6.7689
PyClone-VI	33	1	2	2	1	0.0190552	473.39	5.9408
PyClone-VI	34	1	5	3	0.630436	0.0534653	473.12	8.7235
PyClone-VI	35	1	8	4	0.631067	0.0551141	473.39	6.3393
PyClone-VI	36	1	6	4	0.489962	0.0396219	473.07	6.5647
PyClone-VI	37	1	8	4	0.322189	0.0816448	472.91	6.9476
PyClone-VI	38	1	3	3	0.316013	0.0658082	473.09	7.6548
PyClone-VI	39	1	4	3	0.718983	0.0467063	472.94	8.0568
PyClone-VI	40	1	5	3	0.233552	0.0536748	472.94	7.3566
PyClone-VI	41	1	7	3	0.71317	0.031235	473.07	8.2068
PyClone-VI	42	1	3	2	0.0916707	0.042334	473.38	18.4163
PyClone-VI	43	1	6	3	0.25733	0.147412	472.99	12.4448
PyClone-VI	44	1	7	2	0.294518	0.0496629	473.4	5.1232
PyClone-VI	45	1	9	5	0.335352	0.124279	473.41	19.215
PyClone-VI	46	1	7	4	0.545943	0.0850534	473.38	7.8498
PyClone-VI	47	1	7	3	0.453476	0.051149	473.15	15.4752
PyClone-VI	48	1	6	2	0.239923	0.0427861	473.09	8.11
PyClone-VI	49	1	5	3	0.513568	0.0570894	473.11	8.4298
PyClone-VI	50	1	7	4	0.535974	0.0702413	472.92	5.7703
PyClone-VI	51	1	7	3	0.428479	0.0592575	473.25	8.3758
PyClone-VI	52	1	2	2	0.860486	0.00608273	475.48	8.0512
PyClone-VI	53	1	5	3	0.569038	0.0725543	472.91	9.4371
PyClone-VI	54	1	5	2	0.35517	0.0570187	473.13	15.3592
PyClone-VI	55	1	6	2	0.166325	0.0748019	473.03	9.4513
PyClone-VI	56	1	9	2	0.318131	0.0563527	473.13	9.6882
PyClone-VI	57	1	2	1	2.83107e-16	0.00901177	473.13	7.5326
PyClone-VI	58	1	3	3	0.301731	0.0760656	473.09	7.9694
PyClone-VI	59	1	5	3	0.301345	0.0779959	473.38	9.4755
PyClone-VI	60	1	3	3	0.922041	0.0171743	418.71	27.4064
PyClone-VI	61	1	6	2	0.111494	0.0365016	419.79	26.301
PyClone-VI	62	1	6	3	0.36842	0.086108	510.61	8.3532
PyClone-VI	63	1	4	2	0.417756	0.054292	473.39	5.968
PyClone-VI	64	1	7	3	0.101135	0.113214	473.12	8.6902
PyClone-VI	65	1	6	2	0.340536	0.0727731	473.38	4.9038
PyClone-VI	66	1	7	4	0.430041	0.0564907	473.05	7.8315
PyClone-VI	67	1	4	3	0.373653	0.0391486	473.13	5.0034
PyClone-VI	68	1	5	3	0.416312	0.0384716	473.13	5.1474
PyClone-VI	69	1	5	1	2.74633e-16	0.0827998	473.13	7.5074
PyClone-VI	70	1	4	4	0.674408	0.0328933	473.39	12.1028
PyClone-VI	71	1	5	4	0.723139	0.0614841	473.09	5.6683
PyClone-VI	72	1	7	4	0.485993	0.0219268	473.4	14.7144
PyClone-VI	73	1	5	2	0.140445	0.0413681	473.39	9.3538
PyClone-VI	74	1	7	3	0.297334	0.103745	473.12	7.5215
PyClone-VI	75	1	9	3	0.271244	0.105137	473.14	7.1911
PyClone-VI	76	1	4	4	0.380949	0.0542417	473.13	11.476
PyClone-VI	77	1	9	3	0.325563	0.102971	473.12	5.6612
PyClone-VI	78	1	4	2	0.605461	0.0430542	473.12	4.9098
PyClone-VI	79	1	4	2	0.276784	0.0173799	473.4	13.6093
PyClone-VI	80	1	7	3	0.466698	0.103113	475.43	6.1684
PyClone-VI	81	1	6	3	0.155992	0.0525126	422.57	28.4054
PyClone-VI	82	1	3	3	0.469754	0.0724899	420.45	26.8117
PyClone-VI	83	1	7	2	0.420025	0.0367294	473.12	4.8357
PyClone-VI	84	1	6	3	0.354685	0.0931738	473.39	7.3103
PyClone-VI	85	1	4	3	0.267241	0.12775	473.39	9.2806
PyClone-VI	86	1	3	2	0.493389	0.0720265	473.12	6.3292
PyClone-VI	87	1	5	4	0.598835	0.0437445	472.92	7.5887
PyClone-VI	88	1	4	4	0.628778	0.061727	473.19	10.6321
PyClone-VI	89	1	3	3	0.213104	0.0778836	473.4	5.9936
PyClone-VI	90	1	7	3	0.53264	0.0518884	472.91	10.2528
PyClone-VI	91	1	7	4	0.324356	0.10775	473.06	8.8416
PyClone-VI	92	1	4	4	0.399307	0.057575	473.17	9.0096
PyClone-VI	93	1	7	3	0.265806	0.112348	473.08	7.2471
PyClone-VI	94	1	4	4	0.439029	0.0950113	472.91	13.3905
PyClone-VI	95	1	5	1	1.45123e-15	0.0605075	473.11	7.8155
PyClone-VI	96	1	6	2	0.413148	0.0287843	473.12	8.1857
PyClone-VI	97	1	3	3	0.291097	0.0331134	473.37	7.1724
PyClone-VI	98	1	3	2	0.406341	0.0282177	473.08	8.3081
PyClone-VI	99	1	4	4	0.45851	0.0649683	472.93	7.8533
PyClone-VI	0	2	5	3	0.739717	0.0258496	473.43	5.8821
PyClone-VI	1	2	6	3	0.712577	0.0349595	473.45	8.6538
PyClone-VI	2	2	4	4	0.595428	0.0534614	473.46	7.8222
PyClone-VI	3	2	8	4	0.774285	0.0316497	473.28	7.45
PyClone-VI	4	2	4	3	0.473296	0.05018	473.27	7.1728
PyClone-VI	5	2	3	2	0.699443	0.0303559	473.32	7.7697
PyClone-VI	6	2	3	3	1	0.00824112	473.43	8.5143
PyClone-VI	7	2	4	4	0.574922	0.077074	473.43	8.417
PyClone-VI	8	2	3	2	0.297898	0.0509253	473.3	9.8429
PyClone-VI	9	2	11	6	0.68248	0.057562	473.23	7.899
PyClone-VI	10	2	6	5	0.642645	0.0334557	473.31	8.7452
PyClone-VI	11	2	5	3	0.780124	0.0265199	473.2	17.1721
PyClone-VI	12	2	5	3	0.718279	0.035398	465.91	18.8131
PyClone-VI	13	2	5	3	0.732314	0.0295015	473.44	8.0585
PyClone-VI	14	2	5	3	0.535724	0.0155456	473.27	7.3979
PyClone-VI	15	2	6	3	0.599492	0.0510898	473.36	12.1011
PyClone-VI	16	2	4	2	0.448619	0.0304859	473.34	5.5638
PyClone-VI	17	2	6	4	0.336797	0.0892794	473.45	7.4199
PyClone-VI	18	2	4	3	0.28998	0.0538846	473.47	9.6448
PyClone-VI	19	2	3	3	0.745613	0.0469893	473.29	7.0364
PyClone-VI	20	2	5	3	0.87809	0.029027	473.11	6.7381
PyClone-VI	21	2	5	2	0.45622	0.0213786	473.25	9.2668
PyClone-VI	22	2	2	1	0	0.00992547	473.3	8.508
PyClone-VI	23	2	1	1	1	0.00205733	473.31	8.9136
PyClone-VI	24	2	3	2	0.693133	0.0297056	473.31	8.0264
PyClone-VI	25	2	4	4	0.383431	0.0273197	473.43	8.7148
PyClone-VI	26	2	8	5	0.667181	0.0722557	473.3	7.1172
PyClone-VI	27	2	7	5	0.320543	0.0616017	473.54	7.0939
PyClone-VI	28	2	3	2	0.495118	0.0366736	423.25	28.2101
PyClone-VI	29	2	6	3	0.484562	0.0562856	473.09	6.4264
PyClone-VI	30	2	2	2	1	0.00723803	414.67	27.3632
PyClone-VI	31	2	1	1	1	0.00675652	420.45	30.7699
PyClone-VI	32	2	6	4	0.704163	0.043336	473.32	8.3228
PyClone-VI	33	2	11	4	0.485628	0.0694863	473.24	7.592
PyClone-VI	34	2	9	5	0.856838	0.0367467	473.3	7.3726
PyClone-VI	35	2	7	4	0.4623	0.0547522	473.11	5.8673
PyClone-VI	36	2	7	4	0.549463	0.0657849	473.15	6.076
PyClone-VI	37	2	4	4	0.518245	0.0528195	473.11	5.6548
PyClone-VI	38	2	7	4	0.700974	0.0236353	473.55	5.4375
PyClone-VI	39	2	6	5	0.404282	0.0719327	473.28	7.3938
PyClone-VI	40	2	7	4	0.584622	0.0542432	473.18	7.2435
PyClone-VI	41	2	5	4	0.765712	0.015498	473.44	6.2358
PyClone-VI	42	2	2	1	0	0.0126347	473.44	8.6035
PyClone-VI	43	2	8	4	0.663986	0.0626707	473.23	6.5812
PyClone-VI	44	2	8	4	0.528887	0.067652	473.28	4.8227
PyClone-VI	45	2	6	4	0.46101	0.0810181	473.29	6.1674
PyClone-VI	46	2	6	5	0.770487	0.0435432	473.43	7.2945
PyClone-VI	47	2	4	4	0.730544	0.0382393	473.3	7.1489
PyClone-VI	48	2	5	4	0.729282	0.0503835	473.29	5.81
PyClone-VI	49	2	5	5	0.480226	0.0739427	454.44	20.5715
PyClone-VI	50	2	8	4	0.531608	0.0774603	473.46	8.5619
PyClone-VI	51	2	7	3	0.274392	0.0735771	464.63	21.0191
PyClone-VI	52	2	6	3	0.672221	0.0153483	414.88	23.8284
PyClone-VI	53	2	4	3	0.767274	0.014991	464.7	21.0895
PyClone-VI	54	2	3	2	0.243716	0.0342845	473.29	9.1195
PyClone-VI	55	2	6	3	0.679379	0.033632	473.41	7.9607
PyClone-VI	56	2	7	5	0.706444	0.0547813	475.36	7.497
PyClone-VI	57	2	10	4	0.625454	0.042201	473.31	6.8745
PyClone-VI	58	2	6	3	0.230468	0.0580148	473.3	6.2732
PyClone-VI	59	2	4	3	0.972021	0.00615292	473.34	6.9739
PyClone-VI	60	2	6	5	0.694597	0.0417509	473.3	6.658
PyClone-VI	61	2	8	5	0.418973	0.104768	473.44	8.3568
PyClone-VI	62	2	8	3	0.707331	0.0224059	473.34	9.3526
PyClone-VI	63	2	7	4	0.546029	0.0446234	421.78	27.1328
PyClone-VI	64	2	4	4	0.805912	0.026761	473.27	6.6241
PyClone-VI	65	2	8	5	0.638372	0.0509149	473.44	7.0777
PyClone-VI	66	2	8	5	0.562325	0.0877478	473.31	5.9256
PyClone-VI	67	2	6	5	0.377013	0.0744484	473.26	13.6205
PyClone-VI	68	2	6	3	0.397965	0.0521476	473.32	6.202
PyClone-VI	69	2	5	4	0.890256	0.0182905	414.2	26.1405
PyClone-VI	70	2	6	4	0.552893	0.0576427	422.57	28.3978
PyClone-VI	71	2	2	2	0.605363	0.0198457	414.88	27.6757
PyClone-VI	72	2	2	2	0.668899	0.024129	473.44	9.8477
PyClone-VI	73	2	3	2	0.76129	0.0216022	473.32	9.7469
PyClone-VI	74	2	5	4	0.730664	0.0425907	473.38	6.7321
PyClone-VI	75	2	8	4	0.482834	0.0666966	473.3	7.4472
PyClone-VI	76	2	5	4	0.512468	0.0721159	473.33	6.185
PyClone-VI	77	2	5	3	0.571605	0.0529167	473.43	6.5725
PyClone-VI	78	2	6	3	0.528108	0.0478478	473.31	6.3615
PyClone-VI	79	2	4	3	0.573767	0.0443336	473.3	10.8033
PyClone-VI	80	2	5	3	0.799809	0.0209453	473.48	10.0727
PyClone-VI	81	2	4	4	0.703136	0.0402619	473.33	14.9247
PyClone-VI	82	2	4	3	0.631371	0.0467752	473.51	9.0006
PyClone-VI	83	2	6	4	0.673626	0.0478299	473.29	13.3895
PyClone-VI	84	2	5	3	0.634005	0.0263242	473.28	14.0785
PyClone-VI	85	2	4	3	0.41903	0.044972	473.09	15.7943
PyClone-VI	86	2	8	6	0.446673	0.0631272	473.43	16.5665
PyClone-VI	87	2	8	3	0.496719	0.0277641	473.48	10.1816
PyClone-VI	88	2	7	3	0.639001	0.0655283	473.28	8.0159
PyClone-VI	89	2	4	3	0.72139	0.0333762	473.43	11.1986
PyClone-VI	90	2	6	4	0.623095	0.0609582	473.07	7.0878
PyClone-VI	91	2	7	5	0.588728	0.0603644	473.45	7.9614
PyClone-VI	92	2	6	4	0.534112	0.0677801	473.33	5.6
PyClone-VI	93	2	6	4	0.503854	0.0743952	473.34	7.28
PyClone-VI	94	2	9	3	0.460678	0.085185	473.45	8.2454
PyClone-VI	95	2	5	4	0.410901	0.0189164	473.32	7.461
PyClone-VI	96	2	10	6	0.598592	0.0736801	473.36	12.7754
PyClone-VI	97	2	8	5	0.605248	0.0625828	473.55	7.4913
PyClone-VI	98	2	5	4	0.65906	0.0271764	473.26	7.0494
PyClone-VI	99	2	5	4	0.987717	0.0140895	473.17	8.1936
PyClone-VI	0	4	7	5	0.774098	0.0389753	473.89	9.3671
PyClone-VI	1	4	7	6	0.875194	0.0430654	473.96	10.1165
PyClone-VI	2	4	10	6	0.823974	0.0422224	473.97	9.9875
PyClone-VI	3	4	6	4	0.875384	0.030237	473.76	10.6221
PyClone-VI	4	4	5	4	0.865317	0.0287702	474.04	15.7076
PyClone-VI	5	4	6	6	0.654463	0.051335	473.77	7.1292
PyClone-VI	6	4	3	2	0.800571	0.0218787	473.76	7.9742
PyClone-VI	7	4	9	6	0.799775	0.0502321	473.76	9.197
PyClone-VI	8	4	3	2	0.857997	0.0100813	473.97	12.4652
PyClone-VI	9	4	4	4	0.769824	0.0232974	473.96	9.3293
PyClone-VI	10	4	8	7	0.814112	0.0432488	473.76	8.8272
PyClone-VI	11	4	3	3	1	0.0193747	420.84	26.9315
PyClone-VI	12	4	5	4	0.829008	0.0376289	422.96	28.0965
PyClone-VI	13	4	6	6	0.785663	0.0330491	420.84	26.6254
PyClone-VI	14	4	7	6	0.955719	0.0235031	474.03	6.5043
PyClone-VI	15	4	7	5	0.759106	0.0392762	474.22	9.0568
PyClone-VI	16	4	7	4	0.686284	0.023559	473.84	11.0762
PyClone-VI	17	4	5	4	0.856361	0.0254763	421.09	25.8513
PyClone-VI	18	4	5	3	0.801222	0.0180629	473.76	7.3305
PyClone-VI	19	4	5	5	0.868237	0.031809	473.82	8.5296
PyClone-VI	20	4	7	5	0.942415	0.0207912	473.96	6.5633
PyClone-VI	21	4	3	2	0.963591	0.0127269	473.96	8.8431
PyClone-VI	22	4	7	6	0.758442	0.0607268	414.26	27.9281
PyClone-VI	23	4	6	4	0.825791	0.0264804	473.9	9.6855
PyClone-VI	24	4	3	3	1	0.0191974	473.75	8.5574
PyClone-VI	25	4	5	5	0.90705	0.0233538	474.04	6.3088
PyClone-VI	26	4	5	4	0.917912	0.0209762	473.77	7.8001
PyClone-VI	27	4	6	5	0.847052	0.0322881	473.72	8.2484
PyClone-VI	28	4	4	4	0.839462	0.0222342	475.75	8.018
PyClone-VI	29	4	6	5	0.919636	0.0302989	473.55	6.3039
PyClone-VI	30	4	1	1	1	0.00742305	473.75	7.6684
PyClone-VI	31	4	2	2	0.736017	0.0179868	473.76	8.9788
PyClone-VI	32	4	4	4	0.814221	0.0232825	473.77	7.6921
PyClone-VI	33	4	4	4	0.696922	0.0246336	473.73	6.9891
PyClone-VI	34	4	6	5	0.929156	0.0266008	473.89	6.4856
PyClone-VI	35	4	6	5	0.856252	0.0308534	473.83	8.2225
PyClone-VI	36	4	5	4	0.95087	0.0198705	473.76	8.3125
PyClone-VI	37	4	6	5	0.595883	0.0473567	473.79	8.0684
PyClone-VI	38	4	6	5	0.855	0.0286781	424.18	25.7681
PyClone-VI	39	4	4	3	0.640608	0.02287	420.84	28.8742
PyClone-VI	40	4	5	5	0.867574	0.0203138	414.88	29.2198
PyClone-VI	41	4	4	5	0.884956	0.0245729	473.96	7.2879
PyClone-VI	42	4	2	3	0.453629	0.0230627	471.52	21.035
PyClone-VI	43	4	8	6	0.856386	0.0379151	438.15	22.277
PyClone-VI	44	4	5	5	0.87117	0.0187645	473.92	9.002
PyClone-VI	45	4	7	5	0.905595	0.026352	473.76	7.0679
PyClone-VI	46	4	7	4	0.680951	0.0343517	473.76	6.0713
PyClone-VI	47	4	5	4	0.953044	0.015223	473.76	7.669
PyClone-VI	48	4	5	5	0.731759	0.0178907	473.76	6.0971
PyClone-VI	49	4	5	4	0.688906	0.0397436	473.84	6.9351
PyClone-VI	50	4	3	3	0.687699	0.025174	473.86	7.5299
PyClone-VI	51	4	10	6	0.714783	0.068732	474.02	6.6763
PyClone-VI	52	4	4	4	0.616938	0.0402545	473.78	9.1328
PyClone-VI	53	4	10	6	0.774411	0.0532491	473.75	9.8465
PyClone-VI	54	4	4	4	0.864842	0.028691	473.66	7.0512
PyClone-VI	55	4	3	3	1	0.0182394	474.03	7.1256
PyClone-VI	56	4	10	6	0.787137	0.0513338	418.71	29.2887
PyClone-VI	57	4	2	2	0.771532	0.0194397	473.85	10.3999
PyClone-VI	58	4	8	7	0.876632	0.0367547	420.7	26.2901
PyClone-VI	59	4	6	5	0.720678	0.0420858	475.75	7.8091
PyClone-VI	60	4	5	5	0.728326	0.0487894	473.82	6.3242
PyClone-VI	61	4	4	3	0.965788	0.00891677	473.75	8.5131
PyClone-VI	62	4	3	3	0.84308	0.0174575	473.79	7.8137
PyClone-VI	63	4	4	4	0.834341	0.0222109	473.77	8.8156
PyClone-VI	64	4	8	5	0.724196	0.0331458	473.76	9.0202
PyClone-VI	65	4	10	6	0.862303	0.0355423	473.76	8.8438
PyClone-VI	66	4	6	7	0.761641	0.0376392	473.76	7.1226
PyClone-VI	67	4	7	5	0.833505	0.0271802	474.03	8.483
PyClone-VI	68	4	3	3	1	0.013513	473.86	6.7485
PyClone-VI	69	4	4	4	0.686017	0.020542	473.8	8.0645
PyClone-VI	70	4	6	5	0.79136	0.0324526	473.82	6.4054
PyClone-VI	71	4	3	3	0.721415	0.0289259	473.76	14.0844
PyClone-VI	72	4	2	2	1	0.00997935	473.77	9.6593
PyClone-VI	73	4	6	4	0.856232	0.032594	473.75	8.7246
PyClone-VI	74	4	7	5	0.933479	0.0161066	474.04	8.6329
PyClone-VI	75	4	6	5	0.971914	0.0256194	473.76	6.6115
PyClone-VI	76	4	7	5	0.697307	0.0482553	418.71	28.2494
PyClone-VI	77	4	3	3	0.879041	0.0156787	473.86	7.0119
PyClone-VI	78	4	6	5	0.883488	0.0285317	474.02	9.1436
PyClone-VI	79	4	4	4	0.941136	0.0183059	413.58	27.2939
PyClone-VI	80	4	6	4	0.911316	0.0275596	475.75	8.9112
PyClone-VI	81	4	5	4	0.667501	0.031069	473.92	7.1418
PyClone-VI	82	4	5	5	0.895302	0.0233274	474	6.5288
PyClone-VI	83	4	6	5	0.974753	0.0181613	473.96	7.8425
PyClone-VI	84	4	7	6	0.83352	0.0320226	474	7.1366
PyClone-VI	85	4	7	5	0.586631	0.0416664	473.75	7.8011
PyClone-VI	86	4	6	5	0.775732	0.0354291	473.88	8.4037
PyClone-VI	87	4	4	4	0.877995	0.0274393	473.84	9.4276
PyClone-VI	88	4	7	5	0.837745	0.0334588	473.76	6.7694
PyClone-VI	89	4	3	2	0.858659	0.0120091	473.96	8.2034
PyClone-VI	90	4	7	5	0.891989	0.0270285	473.79	7.2485
PyClone-VI	91	4	5	5	0.964605	0.016208	473.75	7.2406
PyClone-VI	92	4	4	4	0.853676	0.0199529	473.95	9.0778
PyClone-VI	93	4	5	5	0.959427	0.0128824	473.76	8.9939
PyClone-VI	94	4	4	4	0.617601	0.032455	473.65	8.3281
PyClone-VI	95	4	7	5	0.75573	0.0245941	473.79	8.5052
PyClone-VI	96	4	4	4	0.864601	0.0145537	474.04	11.4724
PyClone-VI	97	4	5	4	0.77453	0.0215463	473.8	5.715
PyClone-VI	98	4	3	3	0.857729	0.0308169	474.02	6.3447
PyClone-VI	99	4	4	3	0.908709	0.0218881	474.04	6.6787
PyClone-VI	0	8	4	4	1	0.0162995	474.98	7.8235
PyClone-VI	1	8	3	3	1	0.0133557	474.79	7.1342
PyClone-VI	2	8	6	5	0.981651	0.0215911	474.94	9.5382
PyClone-VI	3	8	3	3	1	0.0146876	474.95	9.6539
PyClone-VI	4	8	5	4	0.981579	0.0210387	474.95	6.1806
PyClone-VI	5	8	5	5	1	0.0131423	475.18	10.0091
PyClone-VI	6	8	3	3	1	0.0164553	474.8	9.7897
PyClone-VI	7	8	7	6	0.985933	0.0182987	435.97	24.7203
PyClone-VI	8	8	2	2	1	0.0109664	431.8	23.8297
PyClone-VI	9	8	4	4	0.893385	0.015425	413.57	25.1946
PyClone-VI	10	8	5	4	0.991525	0.0136534	474.93	8.2298
PyClone-VI	11	8	6	6	1	0.0203024	475.11	8.0275
PyClone-VI	12	8	7	5	0.979577	0.0196933	476.8	8.3929
PyClone-VI	13	8	5	5	1	0.0203744	475.32	6.0274
PyClone-VI	14	8	6	5	0.992289	0.021409	475.3	7.5376
PyClone-VI	15	8	4	4	0.922184	0.0212383	474.98	6.498
PyClone-VI	16	8	1	1	1	0.0090726	474.92	9.2879
PyClone-VI	17	8	6	6	1	0.0169722	474.82	8.7273
PyClone-VI	18	8	4	4	1	0.0172435	474.99	5.8165
PyClone-VI	19	8	6	5	0.985627	0.0204149	475.07	6.9838
PyClone-VI	20	8	4	4	1	0.0172148	474.82	6.1889
PyClone-VI	21	8	5	5	1	0.0151172	474.94	10.0158
PyClone-VI	22	8	3	3	1	0.0114972	475	12.3212
PyClone-VI	23	8	3	3	1	0.00896428	475.04	13.77
PyClone-VI	24	8	5	5	0.971053	0.0176751	475.19	8.278
PyClone-VI	25	8	8	5	0.888357	0.0361372	474.94	9.1855
PyClone-VI	26	8	3	3	1	0.0169259	421.91	28.8188
PyClone-VI	27	8	5	5	1	0.0173073	413.57	27.5354
PyClone-VI	28	8	5	5	1	0.0132999	474.98	18.6584
PyClone-VI	29	8	6	5	0.987374	0.0206129	475.12	8.903
PyClone-VI	30	8	3	3	1	0.0185421	464.74	23.2253
PyClone-VI	31	8	8	7	0.878605	0.0333793	474.95	9.4664
PyClone-VI	32	8	5	5	1	0.018866	475.12	8.935
PyClone-VI	33	8	3	3	1	0.0114278	474.93	10.0718
PyClone-VI	34	8	6	6	0.933717	0.0152683	474.98	6.2379
PyClone-VI	35	8	3	3	1	0.00987151	475	7.5934
PyClone-VI	36	8	7	5	0.964931	0.0217925	474.98	8.8078
PyClone-VI	37	8	7	7	1	0.0169026	474.98	8.271
PyClone-VI	38	8	6	6	0.932637	0.028724	474.95	9.0228
PyClone-VI	39	8	6	6	1	0.0180887	474.98	8.2909
PyClone-VI	40	8	6	5	0.956367	0.0231328	475.42	6.2764
PyClone-VI	41	8	7	6	0.99397	0.021134	474.98	7.3689
PyClone-VI	42	8	4	4	1	0.0177419	474.98	8.6296
PyClone-VI	43	8	5	5	1	0.0172471	474.98	8.8229
PyClone-VI	44	8	4	4	0.959703	0.0189757	423.93	28.1735
PyClone-VI	45	8	5	4	0.961864	0.0146472	474.99	12.7692
PyClone-VI	46	8	3	3	1	0.0105887	420.7	28.1227
PyClone-VI	47	8	4	4	1	0.0149288	474.98	9.385
PyClone-VI	48	8	5	5	1	0.0184907	421.53	27.0437
PyClone-VI	49	8	2	2	1	0.0118108	421.91	30.6271
PyClone-VI	50	8	5	5	1	0.0146857	420.85	27.3298
PyClone-VI	51	8	4	4	1	0.0163278	468.36	19.8573
PyClone-VI	52	8	8	7	0.939417	0.0303681	474.95	6.3347
PyClone-VI	53	8	3	3	1	0.0070621	475.31	10.0219
PyClone-VI	54	8	4	4	1	0.0191787	475.31	10.3355
PyClone-VI	55	8	6	4	0.922739	0.0219025	475.12	11.9271
PyClone-VI	56	8	6	6	0.984471	0.0152933	475.07	9.194
PyClone-VI	57	8	3	3	1	0.0089894	475.31	10.2008
PyClone-VI	58	8	3	3	0.899482	0.0149128	474.95	7.3803
PyClone-VI	59	8	6	6	0.948624	0.0174152	474.97	8.7858
PyClone-VI	60	8	5	5	1	0.0113275	474.99	6.5734
PyClone-VI	61	8	5	5	1	0.0160133	474.98	6.7355
PyClone-VI	62	8	7	6	0.992227	0.0193209	475.42	14.6009
PyClone-VI	63	8	8	8	1	0.0195248	475.3	8.0752
PyClone-VI	64	8	2	1	0	0.00925504	475.11	11.3298
PyClone-VI	65	8	4	4	1	0.013446	475.3	11.1235
PyClone-VI	66	8	4	4	1	0.0124303	474.99	9.7449
PyClone-VI	67	8	5	5	1	0.0173966	474.98	12.0966
PyClone-VI	68	8	5	5	1	0.0141226	474.99	9.2054
PyClone-VI	69	8	5	5	0.970178	0.0179781	475.31	8.7558
PyClone-VI	70	8	5	4	0.959998	0.0203759	475.34	9.0229
PyClone-VI	71	8	3	3	0.744874	0.021465	474.98	7.4374
PyClone-VI	72	8	6	5	0.990611	0.0210918	474.98	10.2832
PyClone-VI	73	8	5	4	0.964646	0.0165627	475.31	7.6489
PyClone-VI	74	8	6	6	1	0.0185992	475	6.9061
PyClone-VI	75	8	4	4	1	0.0124371	475.29	9.3396
PyClone-VI	76	8	3	3	0.911578	0.0160519	474.99	8.686
PyClone-VI	77	8	5	5	1	0.0174231	475.32	6.3083
PyClone-VI	78	8	7	7	1	0.0173017	475.01	9.6203
PyClone-VI	79	8	7	5	0.901607	0.0316413	465.94	21.335
PyClone-VI	80	8	5	5	0.973084	0.0165781	475.31	6.208
PyClone-VI	81	8	6	7	0.993414	0.0190042	476.71	9.018
PyClone-VI	82	8	3	3	1	0.0128567	475.31	9.0358
PyClone-VI	83	8	9	6	0.967998	0.0276412	474.93	7.3207
PyClone-VI	84	8	5	6	0.985177	0.0181605	475.42	7.5475
PyClone-VI	85	8	4	4	1	0.0161867	474.98	7.5587
PyClone-VI	86	8	5	5	1	0.0192941	474.93	7.1375
PyClone-VI	87	8	3	3	1	0.0105635	474.98	10.8875
PyClone-VI	88	8	7	5	0.868995	0.0243564	474.93	7.5286
PyClone-VI	89	8	8	6	0.94167	0.028601	475.43	9.5901
PyClone-VI	90	8	2	2	1	0.0103948	475.42	11.0274
PyClone-VI	91	8	7	5	0.978839	0.0210861	474.98	10.3052
PyClone-VI	92	8	6	5	0.885651	0.0252561	474.94	7.734
PyClone-VI	93	8	3	3	1	0.0141209	474.98	10.8642
PyClone-VI	94	8	4	4	1	0.0144276	474.97	18.5897
PyClone-VI	95	8	6	5	0.949257	0.0237067	474.98	8.3506
PyClone-VI	96	8	9	6	0.92496	0.0382981	471.86	18.5369
PyClone-VI	97	8	5	5	0.96735	0.0137384	475.31	9.5131
PyClone-VI	98	8	3	3	1	0.00884097	474.95	7.4076
PyClone-VI	99	8	4	4	1	0.0140314	474.93	6.8322

## Sheet: S5
tumour_id	num_mutations	tumour_content	mean_depth	mean_cn	proportion_non_neutral
P1	2605	0.9	120.917	1.49674	0.503263
P10	7708	0.95	87.2512	1.39582	0.659574
P12	1731	0.94	85.3674	1.67533	0.376083
P13	6172	0.89	121.541	1.97262	0.0277058
P15	1208	0.94	168.85	1.68212	0.317881
P16	7944	0.85	126.685	1.84957	0.150428
P17	4163	0.87	81.3694	1.39371	0.644007
P18	3618	0.63	196.4	1.93892	0.0610835
P19	1402	0.96	195.313	2	0
P20	1013	0.93	194.324	1.95656	0.0434353
P21	9211	0.87	103.14	1.94322	0.265878
P22	5590	0.91	91.5376	3.01503	0.999821
P23	7370	0.79	108.988	1.9616	0.154817
P24	3402	0.62	194.826	1.88654	0.114638
P3	944	0.62	179.73	1.70551	0.294492
P4	1144	0.94	170.414	2	0
P5	3662	0.94	101.069	2.0183	0.100765
P8	9909	0.84	145.371	2.64184	0.575336
T0	1902	0.56	127.692	1.97056	0.218717
T1	5608	0.91	113.748	3.5041	1
T11	3185	0.94	109.095	2.14976	0.37394
T12	5776	0.88	124.233	2.31423	0.469356
T13	9243	0.83	114.729	2.13394	0.284215
T14	5833	0.86	131.901	1.84845	0.151894
T15	2699	0.78	195.841	1.91664	0.0833642
T16	2947	0.65	157.42	1.82151	0.178487
T2	3853	0.55	187.409	1.86634	0.133662
T4	1663	0.94	176.803	1.87372	0.126278
T7	5349	0.46	131.757	1.8353	0.522341
T8	7042	0.66	123.114	3.24141	1
T9	5259	0.92	84.0694	2.38315	0.305762

## Sheet: S6
tumour_id	prog	time	memory	homogeneity	completeness	v_measure	ccf_mad_error	num_clones_pred	num_clones_true	num_mutations
P1	PWGS	3154.45	3096.12	0.509874	0.740757	0.604003	0.091291	3	5	2605
P1	PC	949.381	2081.37	0.652697	0.537561	0.58956	0.059046	50	5	2605
P1	PCVI	147.095	1734.13	0.6331	0.632464	0.632782	0.0597227	5	5	2605
P1	QC	186.005	2026.57	0.588894	0.636004	0.611543	0.0871296	4	5	2605
P10	PWGS	15549.4	3188.1	0.280666	0.599475	0.38233	0.0747341	3	5	7708
P10	PC	4965.26	4378.08	0.237441	0.227108	0.232159	0.192668	50	5	7708
P10	PCVI	387.975	1750.04	0.280451	0.217956	0.245285	0.195389	5	5	7708
P10	QC	3774.8	5956.59	0.222698	0.184444	0.201774	0.246238	4	5	7708
P12	PWGS	1561.98	3092.93	0.726605	0.731028	0.72881	0.0268246	4	4	1731
P12	PC	582.971	2057.38	0.771695	0.673031	0.718994	0.0297446	47	4	1731
P12	PCVI	50.8546	1732.55	0.722468	0.784131	0.752038	0.0278758	3	4	1731
P12	QC	975.664	2013.23	0.58347	0.855294	0.693704	0.0802748	2	4	1731
P13	PWGS	4965.28	3100.25	0.671667	0.612916	0.640948	0.145743	3	4	6172
P13	PC	4406.79	3135.35	0.723941	0.480698	0.577761	0.0393428	50	4	6172
P13	PCVI	453.296	1746.2	0.714205	0.332381	0.453643	0.0241212	5	4	6172
P13	QC	1315.74	3619.19	0.615879	0.606093	0.610947	0.0512274	2	4	6172
P15	PWGS	1015.6	3092.87	0.899077	0.896277	0.897675	0.0212061	3	3	1208
P15	PC	391.054	1968.29	0.872138	0.78332	0.825347	0.0291847	21	3	1208
P15	PCVI	34.3604	1730.76	0.846552	0.832353	0.839392	0.0251629	4	3	1208
P15	QC	88.2064	1914.84	0.859248	0.850928	0.855067	0.0547844	3	3	1208
P16	PWGS	8503.23	3104.17	0.749232	0.720425	0.734547	0.0278753	3	3	7944
P16	PC	5010.04	3958.61	0.804331	0.647811	0.717636	0.0395555	50	3	7944
P16	PCVI	325.985	1750.28	0.780638	0.703435	0.740028	0.0260565	4	3	7944
P16	QC	1127.97	4581.59	0.772167	0.745045	0.758364	0.0662892	3	3	7944
P17	PWGS	6016.77	3101.14	0.612543	0.732568	0.6672	0.0377921	3	4	4163
P17	PC	1869.15	2299.78	0.583277	0.569319	0.576213	0.0623243	50	4	4163
P17	PCVI	198.401	1739.01	0.55834	0.652241	0.601649	0.0694762	4	4	4163
P17	QC	487.772	2515.76	0.551516	0.652518	0.59778	0.0961887	3	4	4163
P18	PWGS	2099.41	3094.7	0.693837	0.69188	0.692857	0.0506761	3	3	3618
P18	PC	1380.98	2391.14	0.729549	0.67798	0.70282	0.0519749	32	3	3618
P18	PCVI	131.824	1738.18	0.720424	0.718017	0.719219	0.0480014	3	3	3618
P18	QC	283.317	2247.99	0.675162	0.67401	0.674586	0.0649265	3	3	3618
P19	PWGS	481.727	3090.75	0.899801	0.757116	0.822315	0.0331059	4	3	1402
P19	PC	418.95	1987.39	0.926177	0.781593	0.847764	0.0319274	30	3	1402
P19	PCVI	23.5143	1731.66	0.893491	0.868194	0.880661	0.02923	3	3	1402
P19	QC	73.943	1934.3	0.891729	0.865516	0.878427	0.0286395	3	3	1402
P20	PWGS	422.632	3090.44	0.911704	0.846753	0.878029	0.0160157	4	3	1013
P20	PC	299.879	1943.11	0.916784	0.830635	0.871586	0.0260768	17	3	1013
P20	PCVI	21.2141	1730.78	0.907912	0.888834	0.898272	0.0241846	4	3	1013
P20	QC	79.5089	1892.35	0.888394	0.882165	0.885269	0.0309753	3	3	1013
P21	PWGS	11837	3111.38	0.609936	0.537303	0.57132	0.0452726	4	3	9211
P21	PC	7510.16	4583.43	0.643872	0.571837	0.60572	0.0523985	50	3	9211
P21	PCVI	253.199	1753.97	0.631388	0.608664	0.619818	0.0447862	3	3	9211
P21	QC	2440.56	7347.49	0.418067	0.531835	0.468138	0.11471	2	3	9211
P22	PWGS	9628.1	3109.32	0.489172	0.469052	0.478901	0.0550493	3	4	5590
P22	PC	3514.54	3152.11	0.536707	0.605435	0.569003	0.0574716	50	4	5590
P22	PCVI	147.867	1745.18	0.432535	0.664847	0.524101	0.0521668	3	4	5590
P22	QC	7528.56	9161.5	0.526804	0.678191	0.592988	0.029252	2	4	5590
P23	PWGS	6042.64	3102.69	-4.10853e-15	1	-8.21705e-15	0.221734	1	4	7370
P23	PC	5002.33	3644.72	0.458678	0.249069	0.322834	0.0696201	50	4	7370
P23	PCVI	366.278	1749.03	0.415646	0.333454	0.370041	0.0610702	4	4	7370
P23	QC	1269.23	4642.89	0.338307	0.318247	0.327971	0.0851093	2	4	7370
P24	PWGS	2699.24	3097.62	0.535695	0.534914	0.535305	0.0381366	4	4	3402
P24	PC	1356.34	2165.09	0.543849	0.651204	0.592704	0.0513474	50	4	3402
P24	PCVI	139.01	1736.85	0.50057	0.749941	0.600391	0.0524562	3	4	3402
P24	QC	518.81	2095.64	0.492595	0.635163	0.554867	0.0731479	3	4	3402
P3	PWGS	678.354	3090.87	0.509179	0.72413	0.597923	0.0425144	3	4	944
P3	PC	299.352	1928.36	0.560804	0.75648	0.644109	0.0422922	12	4	944
P3	PCVI	55.193	1731.03	0.513853	0.776569	0.618468	0.043307	3	4	944
P3	QC	95.5305	2044.89	0.477852	0.51713	0.496716	0.092495	4	4	944
P4	PWGS	405.277	3090.68	0.605077	0.939516	0.73609	0.104379	2	3	1144
P4	PC	359.616	1954.33	0.890312	0.813599	0.850228	0.0266723	18	3	1144
P4	PCVI	29.8818	1729.51	0.868494	0.870402	0.869447	0.0242482	3	3	1144
P4	QC	87.2834	1903.23	0.864531	0.866097	0.865313	0.0248601	3	3	1144
P5	PWGS	2231.34	3095.18	0.838278	0.815486	0.826725	0.0257912	2	2	3662
P5	PC	1395.77	2407.13	0.86047	0.808846	0.83386	0.0356741	12	2	3662
P5	PCVI	94.4461	1738.37	0.856339	0.836084	0.84609	0.0294351	2	2	3662
P5	QC	427.531	2468.75	0.848473	0.826148	0.837162	0.0429901	2	2	3662
T0	PWGS	1137.42	3093.12	0.260532	0.554286	0.354458	0.126109	2	4	1902
T0	PC	631.561	2099.33	0.382873	0.396832	0.389728	0.0933416	15	4	1902
T0	PCVI	206.019	1733.19	0.348276	0.423449	0.382201	0.0966482	3	4	1902
T0	QC	182.817	2062.53	0.19982	0.425803	0.271997	0.156269	2	4	1902
T1	PWGS	10782.9	3115.69	0.2859	0.3939	0.331321	0.0876058	3	5	5608
T1	PC	3592.36	3159.09	0.251526	0.295243	0.271637	0.093995	50	5	5608
T1	PCVI	259.297	1744.35	0.22828	0.305794	0.261412	0.0886136	4	5	5608
T1	QC	5543.29	6474.94	0.234306	0.550349	0.328679	0.0838816	2	5	5608
T11	PWGS	2859.98	3095.44	0.21178	0.416805	0.280856	0.0613698	3	3	3185
T11	PC	1633.46	2313.75	0.250144	0.263562	0.256678	0.0715841	50	3	3185
T11	PCVI	230.883	1736.65	0.21988	0.334643	0.265386	0.0677124	4	3	3185
T11	QC	1831.85	2393.87	0.188521	0.416603	0.259578	0.0742903	2	3	3185
T12	PWGS	7348.91	3102.61	0.746497	0.738255	0.742353	0.0397376	3	3	5776
T12	PC	2737.51	2581.46	0.719752	0.576563	0.64025	0.0898599	50	3	5776
T12	PCVI	262.257	1745.72	0.717667	0.635968	0.674352	0.0616224	4	3	5776
T12	QC	1012.47	3811.05	0.610251	0.571056	0.590003	0.0775536	3	3	5776
T13	PWGS	14290	3110.02	0.667391	0.48357	0.560802	0.0551732	5	3	9243
T13	PC	7645.44	5351.2	0.715822	0.62879	0.669489	0.0576195	50	3	9243
T13	PCVI	261.082	1754.02	0.691181	0.684263	0.687705	0.0526045	3	3	9243
T13	QC	2527.19	7121.39	0.51641	0.705077	0.596173	0.0980395	2	3	9243
T14	PWGS	6768.45	3101.24	0.471532	0.408049	0.4375	0.0699653	4	3	5833
T14	PC	2763.24	3054.73	0.523353	0.412247	0.461203	0.078591	50	3	5833
T14	PCVI	361.398	1745.81	0.499235	0.439324	0.467368	0.0732068	4	3	5833
T14	QC	795.664	3298.97	0.443241	0.438137	0.440674	0.0975339	3	3	5833
T15	PWGS	1270.72	3093.68	0.412368	0.533527	0.465188	0.10796	3	4	2699
T15	PC	1146.8	2079.08	0.657903	0.577752	0.615228	0.0534557	50	4	2699
T15	PCVI	83.5946	1734.27	0.549136	0.698645	0.614933	0.0726201	4	4	2699
T15	QC	193.61	2095.52	0.57625	0.563818	0.569966	0.0652902	4	4	2699
T16	PWGS	1786.54	3094.62	0.527922	0.565482	0.546057	0.0492271	2	3	2947
T16	PC	1295.68	2109.81	0.567009	0.280745	0.375545	0.0859096	50	3	2947
T16	PCVI	184.006	1736.15	0.522425	0.419734	0.465483	0.0823484	4	3	2947
T16	QC	259.541	1994.82	0.414571	0.232377	0.297819	0.122324	3	3	2947
T2	PWGS	3104.12	3099.41	0.570145	0.523599	0.545882	0.0606545	4	3	3853
T2	PC	1544.53	2227.66	0.630011	0.49955	0.557246	0.0714276	50	3	3853
T2	PCVI	166.286	1738.54	0.598725	0.591593	0.595138	0.0704075	3	3	3853
T2	QC	320.527	2159.32	0.487703	0.458995	0.472914	0.0881503	3	3	3853
T4	PWGS	1171.15	3092.14	0.474561	0.42768	0.449902	0.0563251	4	3	1663
T4	PC	602.185	2051.62	0.539997	0.349949	0.42468	0.0723813	50	3	1663
T4	PCVI	73.1316	1732.57	0.418028	0.488334	0.450455	0.0753826	5	3	1663
T4	QC	157.005	1978.02	0.404731	0.553503	0.467568	0.0968766	3	3	1663
T7	PWGS	10347.7	3111.18	0.0850079	0.0622478	0.0718689	0.111265	4	5	5349
T7	PC	3351.89	2922.78	0.0587373	0.094556	0.0724619	0.0938752	50	5	5349
T7	PCVI	191.054	1744.44	0.122934	0.0704013	0.0895306	0.0836147	3	5	5349
T7	QC	1336.07	3067.98	0.0582513	0.0335843	0.042605	0.237289	3	5	5348
T8	PWGS	12771.9	3120.77	0.540134	0.584482	0.561434	0.0381359	3	3	7042
T8	PC	4682.63	3681.88	0.0907504	0.343373	0.143559	0.0690932	50	3	7042
T8	PCVI	347.408	1747.28	0.471894	0.565382	0.514425	0.0408933	3	3	7042
T8	QC	2581.43	8228.28	0.468837	0.266052	0.339467	0.155371	3	3	7042
T9	PWGS	4804.13	3099.07	0.397715	0.286273	0.332916	0.0450077	2	2	5259
T9	PC	2914.79	2890.73	0.468536	0.193103	0.273489	0.0766494	50	2	5259
T9	PCVI	476.068	1744.06	0.401508	0.277334	0.328064	0.0577353	4	2	5259
T9	QC	853.799	3280.26	0.344616	0.288251	0.313924	0.0734682	2	2	5106

## Sheet: S7
metric	p_value
ccf_mad_error	1.9453e-05
v_measure	0.00203367
time	3.28992e-18

## Sheet: S8
metric	prog_1	prog_2	p_value	mean_diff
ccf_mad_error	PC	PCVI	0.187912	0.0048335
ccf_mad_error	PC	PWGS	0.227977	-0.00205237
ccf_mad_error	PC	QC	0.0979933	-0.026349
ccf_mad_error	PCVI	PWGS	0.999642	-0.00688587
ccf_mad_error	PCVI	QC	0.000100555	-0.0311825
ccf_mad_error	PWGS	QC	0.000156628	-0.0242966
v_measure	PC	PCVI	0.00534432	-0.0259428
v_measure	PC	PWGS	0.89711	-0.00820064
v_measure	PC	QC	1	0.010917
v_measure	PCVI	PWGS	0.046029	0.0177421
v_measure	PCVI	QC	0.00534432	0.0368598
v_measure	PWGS	QC	0.89711	0.0191176
time	PC	PCVI	2.27373e-07	2276.39
time	PC	PWGS	0.00376328	-2716.06
time	PC	QC	0.0979933	1196.63
time	PCVI	PWGS	2.89768e-14	-4992.45
time	PCVI	QC	0.00750952	-1079.76
time	PWGS	QC	7.17787e-08	3912.69

## Sheet: S9
patient_id	project_code	num_clones	num_mutations	memory	time
f82d213f-bc99-5b1d-e040-11ac0c486880	BOCA-UK	4	9496	1914.13	264.125
f221c897-6ad0-0df9-e040-11ac0c4813ef	BOCA-UK	3	7347	1863.35	219.391
f82d213f-9ba5-7b6b-e040-11ac0c486882	BOCA-UK	3	5870	1824.27	167.424
f85add3d-e2e6-31f8-e040-11ac0d48479c	BOCA-UK	5	14103	1999.82	468.232
f86b7e84-7040-c751-e040-11ac0c485675	BOCA-UK	4	6186	1842.66	214.17
f87eb1b5-1712-ca1f-e040-11ac0c483848	BOCA-UK	1	3090	1745.98	44.2006
f82d213f-caa7-fd59-e040-11ac0d483e46	BOCA-UK	4	4776	1830.67	84.5139
f83f1eb8-b2c8-c3d6-e040-11ac0c48261e	BOCA-UK	5	5057	1838.11	110.508
f8515e5a-7de3-6be3-e040-11ac0c480d6d	BOCA-UK	4	1193	1740.71	25.9274
f860bc4c-f31b-6538-e040-11ac0c48268f	BOCA-UK	2	1582	1737.17	38.9048
fc876f51-0577-3b53-e040-11ac0d48515e	BOCA-UK	3	1630	1750.01	61.6982
fc876f5c-8339-bc9c-e040-11ac0d485160	BOCA-UK	3	670	1737.38	20.0446
fc876f66-ff0d-f338-e040-11ac0d485162	BOCA-UK	1	732	1738	21.3412
fc93369d-3ffb-1b53-e040-11ac0c4852ba	BOCA-UK	3	625	1734.25	25.2987
fc93bd81-a3f9-2f8e-e040-11ac0d48306f	BOCA-UK	3	837	1735.64	30.5354
fc93e38d-6bd5-9912-e040-11ac0c4838cd	BOCA-UK	1	358	1729.5	24.607
fc9404ed-1ba3-2638-e040-11ac0c484da2	BOCA-UK	3	620	1734.25	25.9302
fc9469d0-4d0e-bb59-e040-11ac0d481e59	BOCA-UK	1	365	1665.58	44.0683
fc94ea15-2d98-0c5b-e040-11ac0c48569b	BOCA-UK	2	879	1738.64	22.8766
fc94ec40-2cf2-7ce8-e040-11ac0d4871fb	BOCA-UK	3	1046	1740.51	22.6921
fc9500f3-e7d0-9820-e040-11ac0c48617e	BOCA-UK	2	725	1736.38	24.124
fc950c33-faa4-0241-e040-11ac0c486786	BOCA-UK	2	1013	1740.64	22.3346
f845ebba-8c56-b559-e040-11ac0c4863d5	BOCA-UK	4	5212	1829.21	184.486
f87348df-7186-4c6b-e040-11ac0c482ba9	BOCA-UK	3	6966	1860.07	212.703
f82d2146-726a-d0e0-e040-11ac0c486888	BOCA-UK	2	3653	1787.33	70.9155
f83fc777-5416-c3e9-e040-11ac0d482c8e	BOCA-UK	4	9236	1911.44	320.041
f85397dc-e6e9-4f54-e040-11ac0d48706c	BOCA-UK	3	3617	1803.82	67.4918
f866123a-9eb0-e856-e040-11ac0c48717e	BOCA-UK	3	6782	1847.1	192.199
f87cdca1-2c85-49d2-e040-11ac0d485c9d	BOCA-UK	3	2574	1777.06	83.9325
fc95d5ce-6899-62f1-e040-11ac0c486011	BOCA-UK	3	5635	1815.86	134.985
fc962061-8ab0-42b3-e040-11ac0c4810cc	BOCA-UK	4	2545	1772.02	92.9844
fc96e36c-67f1-4c02-e040-11ac0d48393d	BOCA-UK	3	1565	1742.14	30.4939
fc96f0df-ef04-411e-e040-11ac0d484291	BOCA-UK	1	116	1731.39	13.9367
fc975588-6e70-b496-e040-11ac0c484689	BOCA-UK	2	1809	1760.89	52.6778
f8407106-8a96-8f85-e040-11ac0d481656	BOCA-UK	4	2686	1774.23	92.3944
fc97c1c5-9f4a-be90-e040-11ac0c480992	BOCA-UK	2	2666	1781.33	172.246
f85ae2b7-cebf-17a2-e040-11ac0c48033a	BOCA-UK	3	2510	1777.09	81.9301
fc990cee-3a1e-9d45-e040-11ac0c484ab3	BOCA-UK	1	1131	1740.26	27.7787
fc99832e-a4ae-8259-e040-11ac0c48131c	BOCA-UK	1	787	1739.51	20.327
f86e2d80-911b-7a19-e040-11ac0d486900	BOCA-UK	3	8985	1902.08	266.872
f8809cee-8f81-28f8-e040-11ac0d4873bf	BOCA-UK	3	405	1735.5	18.2243
f82d213f-9843-28eb-e040-11ac0d483e48	BOCA-UK	3	1276	1736.56	70.311
fc9650a1-9aef-ab3b-e040-11ac0c4829a7	BOCA-UK	4	1762	1758.82	54.5829
fc998aec-57dd-eab2-e040-11ac0d48680a	BOCA-UK	1	379	1666.63	33.6652
fc99b734-7f61-88d1-e040-11ac0c482e88	BOCA-UK	2	176	1728.74	20.9622
fc99bbb0-e5c7-fb9e-e040-11ac0d4807e1	BOCA-UK	2	76	1732.64	15.1961
fc968a86-32e3-ee88-e040-11ac0d487adb	BOCA-UK	3	3821	1836.84	108.918
f8425828-5b0f-23a8-e040-11ac0d484128	BOCA-UK	2	2487	1772.93	119.578
f8572359-f29a-5945-e040-11ac0d4821cf	BOCA-UK	1	2315	1747.93	31.0161
f86ae246-2492-9785-e040-11ac0d4813b0	BOCA-UK	4	5888	1841.94	302.514
f87e94a9-ef37-fcba-e040-11ac0c482332	BOCA-UK	4	1730	1763.9	48.29
f82d213f-bc06-5b51-e040-11ac0c48687e	BOCA-UK	4	2017	1762	52.7495
f843ed5c-0336-3d33-e040-11ac0d48478c	BOCA-UK	2	2973	1781.42	81.2691
f8593ac0-9480-22a0-e040-11ac0d48697a	BOCA-UK	2	6107	1844.28	273.346
f86b6ba2-8f4b-ee53-e040-11ac0d485904	BOCA-UK	3	2938	1776.37	161.591
f87d7c27-eeef-920e-e040-11ac0d48388d	BOCA-UK	3	4396	1818.22	128.062
f82d2146-70f5-8114-e040-11ac0d483e50	BOCA-UK	3	3709	1819.2	130.343
f841c488-6b8d-6645-e040-11ac0c481418	BOCA-UK	2	1137	1739.64	28.4309
f854ae3f-356d-f0ad-e040-11ac0c485dae	BOCA-UK	1	1776	1761.84	48.4202
f86975a2-78a4-ef8c-e040-11ac0c4809da	BOCA-UK	3	5025	1830.8	277.644
fc969f27-bdc6-cd03-e040-11ac0c48577e	BOCA-UK	2	1746	1741.93	31.5048
fc8130df-1f21-c8f9-e040-11ac0d485dfc	BRCA-EU	1	2539	1745.13	42.7034
f7b847e5-0f5d-69b4-e040-11ac0c4845fe	BRCA-EU	3	2125	1758.63	58.7366
f7c7373c-1972-4968-e040-11ac0d486e80	BRCA-EU	1	55253	2727.18	701.067
fc81312a-d451-38fb-e040-11ac0c4832a4	BRCA-EU	2	2629	1762.15	64.1666
fc8130df-e399-e34d-e040-11ac0c483279	BRCA-EU	2	8467	1869.62	130.835
fc8130df-2628-304a-e040-11ac0d485dfa	BRCA-EU	2	2023	1766.23	78.0732
f7d7b3db-02af-61cb-e040-11ac0c480c03	BRCA-EU	2	3170	1768.65	63.5891
f7ed28a6-8f5f-e87b-e040-11ac0c48120e	BRCA-EU	2	2238	1740.8	43.2891
fc8130e0-08dd-b996-e040-11ac0c48327b	BRCA-EU	3	3556	1797.06	103.295
fc8130e0-a38a-23b9-e040-11ac0c48327f	BRCA-EU	2	10445	1915.19	154.405
fc81312a-99ae-7672-e040-11ac0c4832a2	BRCA-EU	2	2857	1744.56	41.5775
f7fdda4f-7bf7-ede7-e040-11ac0c486e57	BRCA-EU	2	1187	1741.95	24.1858
fc8130e0-096a-b991-e040-11ac0c48327d	BRCA-EU	3	36134	2403.74	1752.13
f7b84b5d-8f28-e6b7-e040-11ac0c484704	BRCA-EU	3	2544	1766.14	105.233
f7d128d2-3964-e3bc-e040-11ac0d481667	BRCA-EU	2	2292	1754.89	71.474
fc8130df-30a5-3e6a-e040-11ac0d485de2	BRCA-EU	4	7805	1880.43	302.744
fc8130df-2211-cfcc-e040-11ac0d485dde	BRCA-EU	2	5929	1834.12	159.407
f7e4a2a8-093d-9e36-e040-11ac0d480c7d	BRCA-EU	4	4720	1813.08	163.007
f7f3e156-0dde-72b9-e040-11ac0d48542c	BRCA-EU	2	9213	1903.48	346.978
f809247c-2bab-ab06-e040-11ac0d482b8a	BRCA-EU	2	1935	1751.21	103.871
fc8130df-6977-7704-e040-11ac0d485de4	BRCA-EU	3	2961	1775.82	92.6015
f7b84bac-f161-9eee-e040-11ac0c4847ed	BRCA-EU	2	3982	1817.09	56.412
fc8130e0-a538-dda3-e040-11ac0c483264	BRCA-EU	3	5678	1821.43	95.7781
f7c6a336-3126-7580-e040-11ac0c485971	BRCA-EU	3	2714	1782.41	80.4933
f7d70fac-c76f-399e-e040-11ac0c482f9c	BRCA-EU	2	3009	1780.48	118.485
f7e7b258-b4b2-e6c5-e040-11ac0d486773	BRCA-EU	3	6869	1853.77	284.751
f7f6619b-fae8-3381-e040-11ac0c483f78	BRCA-EU	2	1902	1705.03	45.0838
f7b84c09-15d4-3046-e040-11ac0c4847ff	BRCA-EU	3	1499	1741.67	31.1455
f7c6486a-bb08-f77a-e040-11ac0c482953	BRCA-EU	3	1847	1740.08	46.5261
f7d77a03-28a0-f446-e040-11ac0c4866fb	BRCA-EU	4	2094	1750.93	64.1273
f7e7d61f-e2dc-b523-e040-11ac0c482000	BRCA-EU	4	2035	1766.37	77.9871
fc8130df-6860-7677-e040-11ac0d485ddc	BRCA-EU	3	7742	1878.39	144.961
fc8130df-2e39-3814-e040-11ac0d485de0	BRCA-EU	3	3122	1779.03	156.754
fc8130e0-a94d-d9d0-e040-11ac0c483262	BRCA-EU	4	2032	1765.24	79.0024
fc8130df-35ac-2304-e040-11ac0d485dda	BRCA-EU	4	4388	1819.71	128.038
fc8130e0-0fde-b756-e040-11ac0c48328b	BRCA-EU	2	2448	1751.75	32.1203
fc8130e0-0bc1-bba7-e040-11ac0c483289	BRCA-EU	1	1984	1752.93	21.7242
fc8130e0-0f1a-b6eb-e040-11ac0c48328f	BRCA-EU	2	8255	1880.57	146.628
fc8130df-8ec8-5b1e-e040-11ac0d485e06	BRCA-EU	3	23393	2149.38	555.911
fc8130df-8e4e-586b-e040-11ac0d485e08	BRCA-EU	2	2902	1783.44	49.5732
fc8130df-90ba-5d94-e040-11ac0d485e0c	BRCA-EU	3	9135	1900.58	337.193
fc8130df-897d-5404-e040-11ac0d485e0a	BRCA-EU	3	1742	1763.93	48.2728
fc8130e0-0bfa-bba4-e040-11ac0c48328d	BRCA-EU	3	2118	1755.99	92.7196
fc8130e0-0e1f-b54d-e040-11ac0c48326c	BRCA-EU	3	5866	1812.88	66.8612
fc8130df-2d5f-3b53-e040-11ac0d485dee	BRCA-EU	2	5547	1829.98	220.301
fc8130df-34f8-22c6-e040-11ac0d485de8	BRCA-EU	3	2025	1742.36	38.3861
fc8130df-3361-3c8a-e040-11ac0d485dea	BRCA-EU	3	2413	1779.57	110.678
f7f66114-e321-1d4c-e040-11ac0d48541a	BRCA-EU	3	1187	1738.94	38.1973
f80293b8-ddb7-f575-e040-11ac0d48309d	BRCA-EU	3	1719	1740.88	37.4041
fc8130e0-a539-dda8-e040-11ac0c48326a	BRCA-EU	2	5221	1824.35	89.315
fc8130df-24d9-32f1-e040-11ac0d485df0	BRCA-EU	3	2837	1781.64	82.2888
fc8130e0-09f1-b964-e040-11ac0c48326e	BRCA-EU	1	2977	1743.56	35.0231
fc8130df-1cdd-cade-e040-11ac0d485dec	BRCA-EU	2	1779	1755.26	56.953
fc8130e0-0c53-b432-e040-11ac0c483283	BRCA-EU	3	1338	1739.55	32.9492
fc8130e0-095f-b953-e040-11ac0c483287	BRCA-EU	2	1856	1758.09	89.874
fc8130df-6bec-7627-e040-11ac0d485e04	BRCA-EU	2	6686	1855.4	253.431
fc8130e0-0db6-b568-e040-11ac0c483281	BRCA-EU	2	1611	1748.22	67.6388
fc8130df-2ca4-39d2-e040-11ac0d485e00	BRCA-EU	3	1510	1742.07	59.0019
fc8130df-3225-3f96-e040-11ac0d485dfe	BRCA-EU	4	12729	1948.89	156.641
fc8130df-297f-34a3-e040-11ac0d485e02	BRCA-EU	3	2053	1765.39	48.1561
fc8130e0-0b9c-bbc9-e040-11ac0c483266	BRCA-EU	4	2320	1759.06	74.497
fc8130e0-ad63-b804-e040-11ac0d485e10	BRCA-EU	3	1799	1759.01	54.3764
fc8130e0-ad66-b82e-e040-11ac0d485e0e	BRCA-EU	2	1823	1713.99	39.1689
fc8130e2-f2ef-d096-e040-11ac0c483293	BRCA-EU	3	2697	1782.37	143.849
fc8130e3-01ba-c740-e040-11ac0c483291	BRCA-EU	2	9980	1909.8	315.436
fc8130e0-ad8a-b832-e040-11ac0d485e14	BRCA-EU	4	2849	1784.36	79.6361
fc8130e3-023d-c7d4-e040-11ac0c483295	BRCA-EU	3	8614	1881.89	220.946
fc8130e5-18b8-ef38-e040-11ac0c483297	BRCA-EU	2	4169	1827.5	189.728
fc8130e0-aed2-bb2f-e040-11ac0d485e12	BRCA-EU	3	2296	1777.89	81.3085
fc8130e0-0d25-b475-e040-11ac0c483277	BRCA-EU	2	1487	1753.04	52.0805
fc8130e0-a8b4-d80d-e040-11ac0c483272	BRCA-EU	1	4461	1812.69	59.811
fc8130df-3147-3e94-e040-11ac0d485df8	BRCA-EU	3	1775	1739.84	38.7122
fc8130df-18fe-c74d-e040-11ac0d485df2	BRCA-EU	2	1676	1741.69	41.7314
fc8130e0-a39a-23b5-e040-11ac0c483270	BRCA-EU	2	1481	1737.78	43.1698
fc8130e0-a774-d834-e040-11ac0c483268	BRCA-EU	4	3624	1821.41	155.751
fc8130df-1bc2-c537-e040-11ac0d485de6	BRCA-EU	4	3307	1802.31	104.284
f393baf9-2710-9203-e040-11ac0d484504	BRCA-UK	3	6138	1845.07	265.616
f393bafd-1baa-e5f4-e040-11ac0d48450b	BRCA-UK	4	6004	1831.2	158.016
f393bafe-c99f-3725-e040-11ac0d484514	BRCA-UK	4	5158	1824.01	162.923
f393ba16-9361-5df4-e040-11ac0d4844e8	BRCA-UK	3	2122	1755.11	65.8635
f393bafe-7503-5c45-e040-11ac0d484511	BRCA-UK	4	12184	1964.51	167.769
f393bb01-6ed7-9533-e040-11ac0d484521	BRCA-UK	2	6827	1864.56	293.425
f393bb05-53c2-f80a-e040-11ac0d484528	BRCA-UK	1	3330	1813.21	91.7686
f393bb0c-4178-ca4a-e040-11ac0d48455f	BRCA-UK	1	2071	1747.42	28.0737
f393bb05-c737-4cc3-e040-11ac0d48452a	BRCA-UK	3	2030	1754.36	66.7651
f393bb05-ec1c-17be-e040-11ac0d48452f	BRCA-UK	4	5926	1840.96	304.4
f221cbb5-eefa-187f-e040-11ac0c481708	BRCA-UK	3	10407	1921.4	341.051
f393bb0b-08ed-3335-e040-11ac0d484554	BRCA-UK	2	11155	1938.19	513.135
f393bb08-4121-cad8-e040-11ac0d484535	BRCA-UK	2	10501	1914.75	218.357
f393bb07-270c-2c93-e040-11ac0d484533	BRCA-UK	3	9048	1898.7	339.753
097a7d36-905b-72be-e050-11ac0d482c9a	BRCA-UK	6	65186	2946.51	1984.46
f393bb0a-9b20-a0e5-e040-11ac0d48454e	BRCA-UK	2	4847	1837.53	80.5852
f393cfd8-ddbb-a0e1-e040-11ac0d48516b	BRCA-UK	2	1719	1752.88	67.3385
f393bb08-5b50-e009-e040-11ac0d484537	BRCA-UK	2	5675	1839.21	79.4639
f393bb0a-df7d-645c-e040-11ac0d484550	BRCA-UK	3	7141	1861.45	181.513
f393bb0c-3ffa-cb72-e040-11ac0d48455c	BRCA-UK	1	2499	1741.95	30.6818
fc447d51-cdc2-a180-e040-11ac0c4846a4	BRCA-UK	3	5184	1826.3	85.6272
fc639186-8302-798e-e040-11ac0c484cec	BRCA-UK	3	4629	1836.08	260.293
fc806c50-2f6e-418d-e040-11ac0d485f01	BRCA-UK	1	6740	1823.71	105.461
fc9dbf68-4599-3c64-e040-11ac0d481623	BRCA-UK	4	3936	1819.14	92.8687
fc447d4f-2532-c8ea-e040-11ac0c48469f	BRCA-UK	2	9978	1918.16	480.262
fc5dc6d8-62d2-76d8-e040-11ac0d4863c3	BRCA-UK	2	6617	1861.91	289.567
fc78685a-7053-152a-e040-11ac0c480ded	BRCA-UK	2	2894	1746.43	39.4733
fc8edf46-2005-1af4-e040-11ac0d481414	BRCA-UK	1	2656	1752.3	27.9794
fc9ef456-75a2-5967-e040-11ac0c484477	BRCA-UK	1	2782	1750.38	36.0872
fc447d53-24d1-c83d-e040-11ac0c4846a6	BRCA-UK	2	3273	1778.26	162.77
fc68e599-6a40-61dc-e040-11ac0d48700d	BRCA-UK	5	9893	1913.61	334.921
fc813235-5ed8-7695-e040-11ac0d485e3e	BRCA-UK	1	10076	1887.59	98.6248
fc9f6916-da31-ab17-e040-11ac0c4808f3	BRCA-UK	1	7460	1845.7	99.0601
fc9f6cb0-ceb9-790d-e040-11ac0c480ad1	BRCA-UK	2	9267	1904.57	307.479
fc447d56-0d53-e0c3-e040-11ac0c4846a8	BRCA-UK	3	10590	1927.54	359.886
fc68c24d-47ad-7961-e040-11ac0c48595c	BRCA-UK	2	6496	1842.02	125.828
fc7eb420-5c13-20bd-e040-11ac0d484574	BRCA-UK	3	6433	1828.93	135.644
fc93b9ab-760a-5223-e040-11ac0c482177	BRCA-UK	3	8429	1875.02	128.186
fca07e09-1fd2-9ef5-e040-11ac0d485bbd	BRCA-UK	3	11713	1945.92	335.571
fc447d55-95d8-0b34-e040-11ac0d483afa	BRCA-UK	2	4601	1808.9	132.692
fc63cbab-d27a-5ebb-e040-11ac0c48724f	BRCA-UK	4	9119	1903.73	267.815
fc7f8eeb-9c40-123e-e040-11ac0c484061	BRCA-UK	3	7844	1880.21	427.29
fca3f7d0-2231-661c-e040-11ac0c4832fd	BRCA-UK	3	8818	1891.88	343.392
fca6150f-d555-a29e-e040-11ac0d4873b2	BRCA-UK	2	5072	1833.88	370.727
5975deb5-00d2-4d18-b5c0-34ac9947fe11	BTCA-SG	1	3447	1722.29	43.3431
4ef20a13-f107-4654-adca-fc60b8f5be47	BTCA-SG	3	5145	1815.11	131.027
1e2dcbcc-771c-43c5-8c8d-e0eb77cb3494	BTCA-SG	3	14941	1996.28	317.301
f0e0d978-3e32-4444-a07a-26049b2594e6	BTCA-SG	3	12900	1927.51	137.656
56cc8740-b132-4cbc-b513-f0b5b2305ca6	BTCA-SG	5	12469	1965.29	263.543
50e3a421-9741-4cd8-911b-0f47ca518b6a	BTCA-SG	4	5901	1835.05	214.29
bb65d670-0411-4fc5-a6cb-019caec1ab36	BTCA-SG	3	13308	1971.19	337.997
ec399861-7a56-4ffd-8619-700b6e3a4367	BTCA-SG	2	13780	1956.5	195.14
983c14b8-f35b-497b-9fd4-5e5f5f0a7aa7	BTCA-SG	2	6559	1852.38	151.492
a47c2012-c13d-48ac-88b6-e09bfd50122b	BTCA-SG	2	10016	1921.8	263.649
e7c90af0-4b03-453e-b44f-e07248415088	BTCA-SG	3	12872	1966.48	271.799
796a8782-6d7e-47c8-b322-fcfe1dd240c8	BTCA-SG	3	11382	1935.16	437.627
dc505248-ed04-4f77-a7c6-3fefbc5df27b	CLLE-ES	4	2593	1769.51	96.6359
04b570c2-3224-4e9b-81cc-089b4a7ff07a	CLLE-ES	3	2696	1764.38	69.8583
21e7e43e-f9b1-4351-a6d9-b9cd06d15f68	CLLE-ES	3	2582	1769.08	95.2857
15563a10-47a8-401d-a507-2c7101f7ae60	CLLE-ES	3	1916	1761.19	81.9086
3e8a2c90-e747-4a22-bc9e-0b062479fec2	CLLE-ES	3	3179	1785.11	108.782
a7e1deb7-2e3d-4e36-90c7-9cae34cdcfb3	CLLE-ES	4	2144	1754.65	64.4358
66b4a1f3-480f-4050-96ac-920c1c080864	CLLE-ES	3	2040	1765.38	47.4305
bcd52bcb-6e35-4220-9775-96dabff926b4	CLLE-ES	3	2404	1775.68	118.231
39a5d94d-e8c8-4057-be96-362ffbafb94d	CLLE-ES	3	2052	1749.32	71.4413
14cbcbb1-028b-471a-bb4f-8b29cfa5e4eb	CLLE-ES	3	1722	1738.75	36.4843
4808f9e1-452d-45eb-9b87-2f87c67d3452	CLLE-ES	4	4456	1836.07	173.844
fa9996c3-b874-4424-a5a6-f1c7c0f42b9b	CLLE-ES	4	1437	1737.71	38.2707
7b296706-b535-45a0-9a8e-4a34a8c33bb5	CLLE-ES	3	1804	1751.89	100.296
ffa976f0-aa60-4867-842e-361afa7d68ac	CLLE-ES	4	3228	1782.06	179.401
1de83d45-8492-4b83-9055-a9f43b823f91	CLLE-ES	3	2265	1776.96	50.9451
278b2498-1d64-493b-ac43-3489ec86f313	CLLE-ES	3	3176	1776.99	116.321
9c730cfb-3fd6-428a-a0a4-c061ca5db06c	CLLE-ES	3	1576	1736.17	46.279
50f4d836-79a9-4bc7-a63a-7aa29e41d418	CLLE-ES	3	2535	1777.13	115.899
d1be624b-eb76-4ce3-a6ba-ffc5b23953d3	CLLE-ES	4	2560	1766.18	65.087
140d6ef7-0217-4d16-9add-215d0d14ba06	CLLE-ES	4	2721	1767.62	65.3405
367fdef3-d7af-4996-932f-cc5087e843dc	CLLE-ES	3	2371	1759.63	72.7069
ad92f17f-11e6-49bd-9835-6b2f47053485	CLLE-ES	3	3083	1767.84	66.3274
99e7016a-c3c1-431c-8838-beb78a3cc017	CLLE-ES	4	3287	1816.28	127.776
1157a548-6770-4c89-a84c-bcf6f0e96ea8	CLLE-ES	4	2199	1770.74	87.6883
26c301a6-a597-4c24-9f6c-2293e5ae41c7	CLLE-ES	4	2692	1780.65	145.135
c569b867-dadd-4591-af17-7e9b74699561	CLLE-ES	3	1785	1760.27	53.9931
6cfce053-bfd6-4ca0-b74b-b2e4549e4f1f	CLLE-ES	3	3183	1776.54	92.3628
537cccf2-fb25-448b-813e-ca5d5642b910	CLLE-ES	3	753	1735.38	27.6601
8fa9575b-b2c9-4bd7-8da1-3c2cdf0e39f6	CLLE-ES	3	1760	1757.95	55.6372
def5526a-774a-4704-bb24-10c4e713649a	CLLE-ES	3	1023	1739.63	24.432
4b91ece6-c9b2-4889-b18c-c63eb58eb061	CLLE-ES	3	2103	1757.68	58.987
2a7f6aac-8f94-4815-8b94-0ea7db71135c	CLLE-ES	3	1852	1743.09	35.0806
1193a9c4-5aab-4cd7-a690-60c96bd1172d	CLLE-ES	3	1662	1745.92	32.5687
22cd3875-a123-4f0d-8cd1-371958208ad6	CLLE-ES	4	1327	1732.79	40.1746
d5423a93-0a72-43cf-a7ae-9011f47553c7	CLLE-ES	4	2959	1777.39	122.43
5f53bcda-2fd3-4574-9cc2-5efe353372b2	CLLE-ES	2	4355	1816.78	95.0889
e1f0c565-6ed3-4e42-bc3e-c7b0003e837a	CLLE-ES	3	2321	1781.41	76.5643
3f72f750-5666-44e7-acaf-a912d89475be	CLLE-ES	3	2048	1756.27	59.6785
c642b9cc-bdb1-4796-9692-8be92398be17	CLLE-ES	3	1940	1756.22	85.6074
05da3161-1444-4188-914d-19762de3a443	CLLE-ES	3	2373	1780.95	77.1633
c9f87f0d-4967-4be2-8b92-a20f1980ea22	CLLE-ES	3	1964	1757.13	58.5361
aeeb01b4-790e-4929-bd59-6aad837603b1	CLLE-ES	2	1039	1738.64	26.369
fb74cca4-ac9c-4be0-80e3-e71592f96aae	CLLE-ES	3	4342	1832.77	147.549
a83e247a-8f65-4be4-9c6e-a72c4abffae8	CLLE-ES	3	1834	1753.94	57.9906
91397d9c-3120-407f-8847-74b356943469	CLLE-ES	4	2689	1784.37	78.5379
616ff577-c5c3-432e-a857-f29901de119c	CLLE-ES	4	2298	1778.89	115.174
c00d925a-ca4d-4561-a8f2-d4542f218086	CLLE-ES	3	2244	1780.94	108.338
767517f2-f94c-44bb-9af6-36b662b166ef	CLLE-ES	4	2498	1768.94	131.85
ca49fdb1-d55a-427c-9819-90980dcd956f	CLLE-ES	3	2072	1766.13	47.2143
513bafce-375c-49b0-ae75-6c607abd05d8	CLLE-ES	4	3573	1800.08	102.671
a1724132-f95c-4622-8987-fe3183b9dce3	CLLE-ES	3	1859	1758.11	86.5918
55c82198-5be6-4cc5-b5b3-b707af234107	CLLE-ES	5	3072	1775.96	166.836
f1fdacf3-2bb5-400c-895d-ec7f472fa0d4	CLLE-ES	5	2183	1751.6	70.2009
19cd4360-8392-4bc2-ae88-fdc1335d886b	CLLE-ES	3	2058	1749.4	68.7997
631eedb3-dbd1-4606-90e1-ea91b9a77a5a	CLLE-ES	3	2531	1768.42	99.3367
7d52a9e7-b5a9-4519-96fd-e8be42a7890c	CLLE-ES	3	1408	1757.26	46.5839
dabdd983-a819-410e-bfb8-5c66a66cf5ab	CLLE-ES	3	1908	1756.04	56.7357
de99a4de-e916-4572-ac9e-73e341827229	CLLE-ES	3	3687	1812.89	132.194
8c4038b6-c02a-46db-9514-c13b88d9bf48	CLLE-ES	3	2509	1763.97	67.6092
5b4b2312-acb5-4329-8d46-7f93213e3daf	CLLE-ES	4	3342	1810.23	97.071
eba6d269-27f8-4e50-b59a-5d639bdd5cff	CLLE-ES	3	2620	1763.67	103.117
4b7a704b-e516-4275-be11-45cc935237e2	CLLE-ES	2	1521	1741.96	31.8902
c459dba5-b27c-46f0-b5b8-c62d597a0542	CLLE-ES	4	2206	1776.88	84.441
c13d7ee5-2bf0-43e4-9cd3-9326ed9355cf	CLLE-ES	3	5561	1839.87	201.386
a9d055c6-6c53-4e85-8270-34883a1342a9	CLLE-ES	2	2639	1758.16	73.1382
f266899a-1dab-4226-a965-bc1327c64080	CLLE-ES	2	1809	1753.03	59.1264
4b8c6b0c-0d0c-4834-a2f3-691e0919b902	CLLE-ES	4	1944	1756.23	56.5465
915cbb43-9e00-433d-818f-531011bea57e	CLLE-ES	4	5022	1829.93	154.162
a9a240f3-d237-4bb8-b968-e4a3cc7c2633	CLLE-ES	3	2636	1758.28	72.2442
ac23a8d2-ac42-4031-9dd4-9b56baeb246e	CLLE-ES	3	2043	1763.25	52.028
3de261ea-6478-4f96-8ca1-30be130e945f	CLLE-ES	3	1631	1750.88	90.9229
132f7f2a-b902-4343-aa08-cf6a7af10b9a	CLLE-ES	3	3595	1815.37	129.596
0b6cd7df-6970-4d60-b7b5-85002a7d8781	CLLE-ES	4	2885	1780.29	117.096
3ee54a3c-69ba-479a-b1fe-79917e1b6dd5	CLLE-ES	3	1396	1751.32	53.1944
f5c8f98a-c34a-49e8-a655-d8f29487b55c	CLLE-ES	3	1963	1754.26	136.044
08f7812b-0d74-42ba-985b-d0a027e8a80c	CLLE-ES	3	1255	1740.43	28.4368
7f7e007e-4b06-4328-b116-6dcdb2ad8181	CLLE-ES	3	2698	1767.25	69.0941
6ea6b5e4-cdc4-4e3a-bde2-8089d2a4d7eb	CLLE-ES	2	1123	1741.5	23.5452
1bdfaa8a-1b7e-4251-b135-ce5e4568371b	CLLE-ES	3	1493	1737.79	43.2532
90de4296-0223-4b9f-8abb-6db278bfc932	CLLE-ES	3	1665	1741.93	38.8715
9e99b8d9-6f0d-4fe0-9c1e-d286c0714909	CLLE-ES	2	2048	1763.08	50.6814
873ed251-fa44-465f-99e0-c90a42ea13d9	CLLE-ES	3	1595	1739.06	41.9112
d88296ac-bb0d-47ab-9051-6c358f0af780	CLLE-ES	3	2325	1781.07	77.8014
870e7aa5-a9c2-4c4e-afa8-36bb3bdc4eee	CLLE-ES	2	2284	1768.99	58.5182
ea4a5ca7-86f9-47c7-81be-0c2c669a999f	CLLE-ES	3	1479	1735.63	41.2138
2df17728-33e8-45ab-833b-ef68a5482daa	CLLE-ES	2	2980	1766.57	67.2336
ef3b454c-b2cf-4f68-a2ab-733620b6714e	CLLE-ES	3	1418	1736.68	63.8386
8cce153d-953d-40c5-976b-60f6a143608c	CLLE-ES	3	3277	1829.27	110.425
ebc1a26b-9582-4756-acd5-b02d1152319d	CLLE-ES	4	3733	1824.7	156.533
43d630aa-3890-401c-bf56-e3a9f325734f	CLLE-ES	4	3617	1831.4	111.489
f601cf2f-081f-484d-ab0e-21a8ec8d3770	EOPC-DE	3	9379	1913.8	440.605
6fe135ef-54b4-4941-9bb9-872dc4d18d9f	EOPC-DE	2	1841	1763.94	81.006
1f04210a-0c2e-4bb8-ac8e-86198e5f1d34	EOPC-DE	2	1586	1738.17	38.78
d74be531-b0fd-42c3-954e-4a4f7eef922a	EOPC-DE	2	1296	1736.86	41.1732
3e7a30e6-2202-40bd-bfc1-0383604050da	EOPC-DE	2	1359	1749.59	57.5213
b4aea804-fc6e-4d58-906f-f3a932ca9dc5	EOPC-DE	2	1418	1755.34	47.6766
edeea137-080d-42d3-a0ce-5cfe0d4a68e7	EOPC-DE	4	1411	1747.33	21.3401
de4faf55-1bcf-427f-b019-829bb4b64ff1	EOPC-DE	2	1823	1749.05	26.8076
e6772001-dffc-4fb4-86e9-6c395edd176d	EOPC-DE	3	1464	1738.37	39.9849
8930735a-4eb4-4489-8513-d4b600c316ab	EOPC-DE	1	1132	1739.63	26.2145
54319e3d-c28f-4ba1-9c87-299d303e4de3	EOPC-DE	2	1401	1739.33	40.3605
b0c61486-b061-4b6b-ac02-130a3ea0b080	EOPC-DE	1	236	1735.51	16.0654
41c565a9-d44a-447f-85c0-98f23bfee1b3	EOPC-DE	3	2350	1775.1	117.971
ad007b59-46f6-48b9-958a-2b9d28cca3b7	EOPC-DE	3	6232	1849.78	201.27
b3f1d232-4392-4258-9256-d38ff4b59f94	EOPC-DE	3	4705	1825.06	119.949
ec16d1f5-f8a9-4c19-8cce-92f6ea9eb3f7	EOPC-DE	3	4437	1824.9	192.566
f921b592-fa4d-49f7-b773-81a0e903aaed	EOPC-DE	3	1450	1753.5	81.3248
4b44b313-6f74-4233-bec4-7e41c91c77f1	EOPC-DE	3	2461	1766.77	65.0691
51adf6cf-f422-4d7e-aa46-cc9bf0ef8693	EOPC-DE	2	4313	1828.85	84.8806
6d0851ba-271a-408f-bcc3-c104b452c9e5	EOPC-DE	3	1636	1739.88	38.8078
96b67289-9c42-402b-8e30-9efb4d512bef	EOPC-DE	3	1468	1755.63	77.9657
39e32615-0160-4f13-b330-50748f5d87ed	EOPC-DE	2	1649	1741.9	34.8176
6763f295-f2bf-4975-bea5-c1a490d9a1fa	EOPC-DE	1	1005	1739.51	23.3403
6d325c96-8f5c-4064-9806-4364016da8a4	EOPC-DE	1	616	1740.63	13.9718
131332b2-ff51-4bd7-a626-aff2ecea6135	EOPC-DE	2	1323	1742.41	30.2958
73f7718b-f9b1-4a63-a561-0c9cc2abeb9f	EOPC-DE	2	985	1734.63	43.4768
a971ac23-0664-405d-9f5c-9ca892af003e	EOPC-DE	1	804	1739.64	19.6817
005e85a3-3571-462d-8dc9-2babfc7ace21	EOPC-DE	3	1318	1751.4	53.8732
a319188c-6b80-4228-8f2b-8f423c0fcf97	EOPC-DE	2	512	1736.25	19.647
bd3028c7-1fde-401d-a6b2-5f8e61eb4aa1	EOPC-DE	2	1681	1758.83	55.8701
3c92c0e9-68e0-4354-8ed1-b6506878145d	EOPC-DE	2	1574	1744.16	64.6859
dd5ed858-0623-4387-b1bf-109175c32ef4	EOPC-DE	2	1191	1738.95	33.0709
1be81ade-7ad6-4e7e-90d0-f986b3fb0a25	EOPC-DE	1	1270	1742.82	23.7958
dd7d623b-b9af-4147-9aa6-e09793691f10	ESAD-UK	5	29051	2269.17	811.504
a08c196e-4f96-4b16-94b4-aa6a0153ac50	ESAD-UK	5	59328	2836.67	1949.48
ce799e7b-30e7-44a5-a185-3e50d5e059ef	ESAD-UK	2	10359	1915.32	346.258
0e872e0d-4711-4364-a5d0-6beeb6fd3ff2	ESAD-UK	4	41126	2494.42	2054.5
9749a9a5-cb7f-4038-a5f9-5e2d6b97c689	ESAD-UK	3	13526	1981.35	573.369
e7a0889c-dd8c-4230-9c63-384f1f6ee577	ESAD-UK	2	19561	2091.2	645.721
6495e68e-1434-45d3-a03d-f286447dda79	ESAD-UK	3	20573	2116.86	898.624
35eb6ecf-9514-4416-94b1-02200c0a1571	ESAD-UK	2	17984	2061.57	820.622
0250e6f7-2538-4d1f-a8ff-ca34a7057dde	ESAD-UK	2	30902	2302.02	509.042
e93b0979-65ef-4883-9b6e-39eb17966e66	ESAD-UK	2	10347	1922.13	142.327
1bb2bdb7-8a89-4e7d-903d-03a6f8018efb	ESAD-UK	3	10853	1915.07	223.603
fab0be4b-c84a-45cd-a76f-44d9a8bf1846	ESAD-UK	4	19195	2090.61	843.456
6a0d0c42-1884-4c6a-936a-678a822c0936	ESAD-UK	3	38955	2461.27	1133.49
9258860c-a336-4075-996d-2ee0c18b281c	ESAD-UK	2	27243	2199.89	677.671
b757a040-3c9e-45e7-a045-9cd08db11d62	ESAD-UK	1	54265	2743.77	773.537
abe290ed-67c8-42bb-84f7-0d32a5f8f3db	ESAD-UK	3	14721	2006.84	535.472
15e7d981-8c27-4b2b-b4f8-626e22021895	ESAD-UK	5	25173	2200.53	691.153
293a2f0a-4846-4c7c-b8b1-bb741c8d3275	ESAD-UK	4	79875	3207.56	2688.75
4283773c-c04b-4f33-a398-f3566f6d293a	ESAD-UK	3	39645	2467.92	1607.2
47874ff4-0b1c-4a31-9192-2a10e93ce9a1	ESAD-UK	2	19372	2053.04	257.742
2b41746a-95c0-4875-afb5-c6d3d3ad30d9	ESAD-UK	3	27105	2227.59	881.866
ded8b673-53df-4038-a375-7cd0fd2a1b9f	ESAD-UK	4	14664	1993.41	316.656
d707940e-0f9d-4da3-9380-90a422e44efd	ESAD-UK	5	24028	2168.13	520.635
8ff9b1b6-a498-47fe-a970-ab7cfb64e653	ESAD-UK	3	45001	2564.71	1711.64
b53dcb4d-f894-47b8-8a4e-17c7998d8120	ESAD-UK	5	38828	2452.74	1325.33
36680797-36de-413d-b2a1-8804ac1705e9	ESAD-UK	1	13414	1983.83	139.669
f48c3c82-bebe-4b8e-909e-e1a51a7142ec	ESAD-UK	3	26924	2228.96	1056.66
384ef419-ee94-4563-9237-236fddeb4b64	ESAD-UK	2	10580	1886.58	103.634
371235d9-55b8-40a7-8cd6-baa7c2ad0493	ESAD-UK	3	28643	2269.5	1346.77
28e81540-4744-4865-b627-c7c9d8a3c2b8	ESAD-UK	3	13396	1940.38	131.163
64623aaa-a274-4baa-8b71-958d9c8df733	ESAD-UK	3	55805	2754.65	1661.63
d1842491-29ff-4801-8c8a-4d619f749dd1	ESAD-UK	2	24689	2176.18	334.258
2e69c886-535b-4ff0-9236-abf6799acdbd	ESAD-UK	2	21592	2134.82	230.446
9ae33a63-6b1a-43bf-9205-463c867bcbc4	ESAD-UK	5	24758	2181.32	485.56
31f3ff14-7d74-447c-a5da-9ad8336c3f3f	ESAD-UK	5	32191	2315.29	948.138
77c022d3-2f29-49d3-a1df-cc2e9407fd7f	ESAD-UK	5	8233	1894.01	258.345
f0a33adc-ea90-46ef-a24a-a8d7e4e15db3	ESAD-UK	2	39350	2456.48	446.803
3e6a17f9-c249-41b6-ba49-55aaa39d21c5	ESAD-UK	3	42275	2522.71	594.406
0efb6e20-236d-4640-9373-6fc03e67d090	ESAD-UK	1	57	1700.84	23.4184
27b56bf2-7a9d-4061-98d4-61fe2761578c	ESAD-UK	6	43674	2540.95	1262.92
708e21ac-f529-4461-bc4f-d3a194a92b80	ESAD-UK	3	9285	1868.86	133.519
532bec86-b8d3-41a1-ba17-913a7d378f66	ESAD-UK	4	32181	2335.93	1191.42
0ef92ff8-829f-425a-91d8-c594b6e22a2b	ESAD-UK	2	16544	2041.77	564.017
a37a825c-d74e-46cc-92ef-b65016857b4a	ESAD-UK	2	25633	2201.31	764.149
1f967003-82d6-4932-a445-24fc25723594	ESAD-UK	3	14544	1996.43	400.44
7adcea71-1aed-450c-b0ff-b9d9820c6153	ESAD-UK	4	17925	2057.72	493.202
69c3c88c-d51e-4e03-b96b-ec4f1a0faa2d	ESAD-UK	4	16930	2038.93	554.907
9bb9164e-ea1b-49ab-bbcc-f59cf8c32345	ESAD-UK	2	6512	1854.95	138.507
ba096d4f-5a6c-4c31-ae03-e7483cf58c38	ESAD-UK	2	10972	1910.02	164.918
7c5c2293-3f40-4ae3-8346-6a327b2abf4d	ESAD-UK	5	73845	3096.65	2956.21
3bb4c27b-4d0d-4d13-b910-41a9ebf95880	ESAD-UK	3	23621	2161.48	767.496
cb753e6f-5ea3-4b58-9db3-7a62d15c8b2e	ESAD-UK	3	24944	2196.35	1109.68
bb5bedd3-d8fc-4739-8e6b-9e37223f8be2	ESAD-UK	3	18684	2054.37	153.654
8e48aa43-6cd1-4aef-83ce-2451b1b86e8e	ESAD-UK	4	29296	2268.36	634.566
7d2da7ba-f57c-4083-9572-6fa98008083b	ESAD-UK	4	21453	2122.3	546.837
42629ae0-9410-4fac-8df1-2c276467deb5	ESAD-UK	2	46699	2603.93	1531.14
a1e3dc5b-b81f-4890-870c-ed3b8ac36dec	ESAD-UK	1	6733	1865.32	77.6558
9de495d1-55b2-4535-9b0a-a999df35977c	ESAD-UK	4	17337	2059.61	531.413
c971ffa7-ce37-4138-b028-598a30478e25	ESAD-UK	2	6247	1848.96	263.938
3da169e8-844a-4eee-b794-a2eb81db779a	ESAD-UK	2	18466	2077.66	751.668
3b590d75-ccfb-4da8-a2e9-10fb07e02cea	ESAD-UK	4	33879	2340.97	767.153
5fd632ea-085e-4e9b-8dcc-ec94e492d3bf	ESAD-UK	2	17858	2049.91	370.254
60525b38-c34b-479b-86d3-013c7e567b8f	ESAD-UK	9	78160	3187.66	2334.29
d4cf11be-3bd7-403b-9722-91d8e8761e4d	ESAD-UK	5	22600	2149.55	939.31
7866dfb2-46b3-42b4-905b-12f80593d6bd	ESAD-UK	2	12923	1969.68	518.412
ad4aa4dc-bea4-4f4a-8b1b-8f361112f84f	ESAD-UK	3	15195	2018.17	355.291
b8f3137e-5e92-4a56-90d4-884a4ed2ef9c	ESAD-UK	5	9635	1910.07	271.48
da910f22-126e-41dc-be6b-47c8f69ad106	ESAD-UK	4	57615	2779.82	1456.1
a92023de-5c97-4bf2-aa3c-0e768d7c5ece	ESAD-UK	4	105347	3689.56	3539.05
7a4f6014-f7a2-459b-bc43-df164e73cbba	ESAD-UK	3	21847	2141.87	624.784
96a2896c-1e32-4827-a526-6b7104832f9a	ESAD-UK	2	41166	2488.04	719.524
09497b9b-6fca-48cb-af97-161a3e434a51	ESAD-UK	3	10027	1922.11	109.944
a284fe9d-9afd-4472-8d70-243ca9be5c2c	ESAD-UK	4	34300	2344.35	520.694
eb1531b0-8af1-4b2b-9192-644cb47101fc	ESAD-UK	5	29446	2275.3	845.701
f37de4fa-52f6-4fe4-a3fa-41803032c93f	ESAD-UK	3	35299	2377.23	1482.7
b02b4bba-6e66-44fb-a48f-38c309aaaac5	ESAD-UK	3	17573	2058.81	659.927
23fa90d5-b273-4e2c-9c88-68aa57b60e97	ESAD-UK	2	7236	1860.04	254.613
3a551616-4840-4111-a8c5-b4aa773d82c2	ESAD-UK	3	11648	1953.07	261.007
ec474dfa-527c-44f3-9224-bf1c858cabfc	ESAD-UK	5	20077	2094.84	364.344
b9bcba3a-c9be-4305-b5f4-c861282921e0	ESAD-UK	3	22824	2158.14	533.603
3a18aa52-b6e2-4d03-ad05-ef99d653f0e0	ESAD-UK	1	3313	1761.2	41.7356
9ba6be6d-2032-444b-ab3c-dbee8023759d	ESAD-UK	1	13932	1947.45	132.423
7f94d650-41b9-4664-bcde-dc8533e4602d	ESAD-UK	3	45542	2576.1	2652.78
de581588-be15-4bf4-95d1-aa5478b53ab6	ESAD-UK	2	11320	1926.03	252.27
dfde4013-9062-42f5-a42b-626ef8334a41	ESAD-UK	3	33764	2359.87	1667.02
cb381d49-4546-400c-af02-f877083caa0a	ESAD-UK	3	24705	2175.86	526.349
33992441-4f34-42f2-ba87-6ddd227f2250	ESAD-UK	4	8508	1878.89	191.768
926a04de-ef57-4271-91db-e90de8aa8a1a	ESAD-UK	3	31048	2308.58	1146.31
25c99312-bf63-4654-a73a-03c3c1cd50b6	ESAD-UK	2	5997	1821.68	62.4603
c9f91ded-3b04-4cd1-8ea6-bbc635a8a4f0	ESAD-UK	5	123686	4028.46	4018.08
569393c8-e2fe-4580-a45b-81f1b1e01135	ESAD-UK	3	40420	2487.66	683.813
e91ab7da-79a6-4ea0-bc24-7aacb39f7614	ESAD-UK	2	35843	2387.74	1241.64
f2e639cc-c30c-459f-8afc-7ace7d0209c5	ESAD-UK	2	11335	1945.48	323.466
9c00828e-e9ae-4b9c-959e-34837ee2b230	ESAD-UK	2	18309	2075.56	476.185
134c9a92-e91e-4347-a9c4-727279edebb1	ESAD-UK	7	64227	2907.51	1696.3
35dc84c1-476c-4d48-ae23-622bf6e043ac	ESAD-UK	4	34968	2376.77	1458.52
48a0da38-8147-40fe-b683-3f070413a792	ESAD-UK	2	19029	2069.52	245.765
498ecf81-921d-4df9-a6a4-a625f484e823	GACA-CN	2	48	1697.05	23.5025
f50fb278-1f0f-406e-b341-eb3d1b97afe6	GACA-CN	3	40385	2487.45	711.937
08d2a566-8407-4e9b-836c-bf5e1e9f85b2	GACA-CN	1	3110	1723.7	45.8288
7e036d40-b669-4929-a1e2-c4736e01a473	GACA-CN	1	24696	2191.62	231.072
6dbac113-d4cf-4db5-97c9-50fa400bb47e	GACA-CN	2	11554	1943.65	334.866
7b482f46-adcc-48ae-a4d6-17f4edd998dc	GACA-CN	1	9973	1906.61	120.732
37e5d47b-851b-47de-ba6a-fd2835644011	GACA-CN	2	5306	1782.61	74.52
eb18e71d-2a27-4eae-aa27-4b2c0716d2ba	GACA-CN	1	4416	1829.62	51.1532
4dc9b032-7f7b-486d-a12b-8461af89501d	GACA-CN	2	7135	1861.29	82.8771
55e520f4-0e4b-41a2-9951-c4e9f323100b	GACA-CN	1	105	1731.26	14.6993
30b9ab02-60f2-4974-85a9-874f247ae932	GACA-CN	2	8880	1878.65	89.5402
0e54cea2-d568-4a33-b9db-b698844e6ad9	GACA-CN	1	3710	1752.54	44.4528
34a445c2-1eb4-4a9f-8838-cddc2f82aae4	GACA-CN	1	15979	1988.34	129.007
8867bdef-3a8d-433e-b10f-d752e2cbb022	GACA-CN	4	22708	2147.95	688.873
63f5bb12-1b20-49d4-9e98-570e368f947d	GACA-CN	1	409	1729.63	28.7929
eda1d8d9-e8f5-46f2-bb16-15d0b10c2cf9	GACA-CN	4	10425	1926.83	423.14
81c7a8c1-8a6a-4e78-a72c-f7c021c67ff7	GACA-CN	1	3139	1745.58	43.4044
1b8fe07d-859c-4d91-ade1-6b2bcb5774ce	GACA-CN	1	8037	1888.04	79.439
65be412d-46c3-4cbf-9b46-b35351e53065	GACA-CN	4	12116	1961.5	293.215
a46f1e20-9e97-4dcc-a5ed-532aad9f3236	GACA-CN	1	65	1696.42	24.5394
bc0dee07-de20-44d6-be65-05af7e63ac96	GACA-CN	2	19920	2107.91	1380.37
c4e048de-1d43-4fbd-8289-9279b16c8a3a	GACA-CN	1	28	1693.36	23.4824
d7f8e1f3-a9a7-4929-92df-1283bac815d2	GACA-CN	2	2293	1769	59.8491
d91e1a92-837d-44d6-92d8-419f435effe0	GACA-CN	1	4551	1834.82	49.8477
b49d5310-3cc5-4386-9444-cf0d61b52376	GACA-CN	2	15832	2011.5	243.448
5dc6f055-c4f6-49a1-a68c-94cf87cbd363	GACA-CN	2	17806	2049.09	278.812
68509ede-3dcf-4a6e-9af0-4a9bb4dfa567	GACA-CN	1	14060	1956.04	126.076
bd2f8133-3e71-4c5e-998f-0c1a9fdfb75f	GACA-CN	1	6608	1810.86	74.5758
7eb0f792-858f-45d1-a908-125b02ea1506	GACA-CN	4	17541	2063.97	409.562
25f07374-313a-4100-9a60-3d21d2988fca	GACA-CN	3	45438	2572.86	805.469
1d2d355a-8409-4c8a-9f07-ac62885e228d	GACA-CN	2	17877	2071.17	168.414
1a391468-fbf3-451a-b88e-a257a26d047f	GACA-CN	1	13632	1948.62	128.788
58e2453c-bb58-43a3-9642-705ec0e0bdbd	LAML-KR	2	2098	1758.81	57.9839
a68389d4-431f-4582-b4df-e8ad200aa3be	LAML-KR	3	1504	1748.81	52.9582
335c721a-3653-471f-b0ec-6144fe868c6a	LAML-KR	3	508	1733.64	22.345
1c300960-e51c-4477-8fdd-026c7e545dc4	LAML-KR	3	1391	1740.32	33.2073
fa718a69-7d09-424b-90a3-4839ba7dc9b2	LAML-KR	3	950	1739.64	24.3828
4ceeb025-2f16-4f80-b9b4-0151346349c6	LAML-KR	3	1202	1739.34	26.9262
aff5793b-3197-4d1d-bf0a-9b0ded5f2937	LAML-KR	3	1528	1738.85	39.0209
9f298806-77b6-4c76-bd38-3343e1a3c6f0	LAML-KR	5	3486	1817.08	132.154
f4025b40-a249-487f-8e93-7a140bcf57c1	LICA-FR	3	12226	1963.38	261.817
7eb0ee38-fbe2-49ea-ba63-aa13825eca6e	LICA-FR	2	9995	1919.73	205.005
8cf713ff-256b-4411-a1b4-5bf6f445b747	LICA-FR	3	9764	1909.09	209.73
d3b72600-a888-4ef6-ac5d-661c105405dd	LICA-FR	4	25699	2214.58	560.359
468083cb-95c3-47c1-9d96-79bcf7bf3f26	LICA-FR	5	36385	2408.09	958.691
cf777ef1-765f-4828-b789-f5aa6722eb35	LINC-JP	5	8478	1894.27	416.483
b2d9aaff-5a48-48f0-bf55-bfd4ddaeccaf	LINC-JP	2	8052	1886.99	232.019
e9445993-854d-44fc-a063-eacf70222fdf	LINC-JP	5	9810	1905.86	284.114
b5f90cb8-7304-48fb-a1d3-ff459c7d79d1	LINC-JP	7	18859	2079.05	579.57
8b0c4c91-2d07-4a9b-97a1-d2bda003437e	LINC-JP	7	7115	1869.13	169.946
7a6cb147-a576-446d-a605-fa846ea3d1ad	LINC-JP	6	5303	1832.48	240.691
558239c7-a160-4228-8fdf-a0a1d2f62133	LINC-JP	4	3181	1783.12	81.076
0040b1b6-b07a-4b6e-90ef-133523eaf412	LINC-JP	5	14957	2003.49	371.498
06ecd127-6c24-422d-a7fb-bf5aee1b8b7b	LINC-JP	4	7644	1869.88	187.723
11473a98-d953-45f9-abf5-709b68a4bae8	LINC-JP	3	5797	1836.18	143.9
3b02a7a7-e5bc-4e77-b691-521603630b00	LINC-JP	5	16964	2044.92	486.589
eb1792ee-6946-4e0d-bdd1-c924328dba5d	LINC-JP	3	4040	1833.3	176.125
145f6dbb-9744-44f7-8485-e440689de3fd	LINC-JP	3	3534	1828.16	113.307
35f82a33-bde2-47e2-8aba-ff1fd5920219	LINC-JP	4	11464	1951.38	318.126
80ebcecc-4a7a-40dd-914c-f0648a58095f	LINC-JP	5	4946	1838.69	138.348
1cb25b72-3726-4f12-9e22-f5c7e4b05681	LINC-JP	4	6366	1847.12	144.412
5ee1dda9-2e84-4617-af09-2ae02873b44d	LINC-JP	5	13588	1984.29	264.612
50b61288-1412-4104-92e6-8b1a359ef399	LINC-JP	4	11413	1949.92	349.608
43206cb7-787d-4f68-8019-55e8585c4b4d	LINC-JP	5	10840	1922.96	247.795
19085f7d-e6a6-406f-bd09-520a27e0283d	LINC-JP	2	13686	1972.84	340.425
93a49462-4bd3-4efa-87a5-69006abba5a0	LINC-JP	2	10637	1930.49	202.372
77bf9514-88da-473b-9a91-f669ef3cd343	LINC-JP	4	10388	1922.57	211.463
f0768c67-f38c-40a8-8f27-81a927fb5dca	LINC-JP	2	16157	2021.42	341.252
5042b417-d14e-42bb-b6f3-de303346a252	LINC-JP	3	16197	2024.45	241.207
4f1fc78e-733d-4c6e-86b2-dbe1f98c141d	LINC-JP	4	12774	1966.9	302.564
ec23a354-e339-4466-9a1b-8e886ef627e6	LINC-JP	5	18272	2074.58	383.897
8a2580c3-9c89-4cb0-b94d-3eca15dac1c3	LINC-JP	3	12162	1960.39	357.696
5769ae11-5f1b-483f-b228-7584591c66e6	LINC-JP	3	5747	1822.34	133.74
10cb8ac6-c622-11e3-bf01-24c6515278c0	LIRI-JP	4	23090	2147.67	706.304
15fd8dc8-c622-11e3-bf01-24c6515278c0	LIRI-JP	3	14771	1988.64	255.893
1df8939c-c622-11e3-bf01-24c6515278c0	LIRI-JP	3	9812	1912.37	277.805
23eb72d8-c622-11e3-bf01-24c6515278c0	LIRI-JP	5	17085	2036.09	308.712
2572b0bc-c622-11e3-bf01-24c6515278c0	LIRI-JP	1	8346	1883.42	83.0662
2ecd8358-c622-11e3-bf01-24c6515278c0	LIRI-JP	4	12328	1959.09	296.563
31bcfd64-c622-11e3-bf01-24c6515278c0	LIRI-JP	4	8290	1876.81	191.535
34030a28-c622-11e3-bf01-24c6515278c0	LIRI-JP	3	9923	1922.11	353.834
35e33a7a-c622-11e3-bf01-24c6515278c0	LIRI-JP	2	5889	1795.84	77.0142
38d8e626-c622-11e3-bf01-24c6515278c0	LIRI-JP	5	15798	2016.75	429.744
3c78970e-c622-11e3-bf01-24c6515278c0	LIRI-JP	1	11713	1903.94	99.308
3e2a85d0-c622-11e3-bf01-24c6515278c0	LIRI-JP	1	6792	1861.29	80.1208
3faeb03e-c622-11e3-bf01-24c6515278c0	LIRI-JP	2	19799	2105.86	348.355
4255582e-c622-11e3-bf01-24c6515278c0	LIRI-JP	4	5397	1836.03	173.337
446437de-c622-11e3-bf01-24c6515278c0	LIRI-JP	5	18517	2069.67	364.942
45aedf22-c622-11e3-bf01-24c6515278c0	LIRI-JP	3	13938	1992.55	265.378
47d77750-c622-11e3-bf01-24c6515278c0	LIRI-JP	4	21857	2138.54	503.361
4c183106-c622-11e3-bf01-24c6515278c0	LIRI-JP	3	6383	1848.96	174.255
4f6f48bc-c622-11e3-bf01-24c6515278c0	LIRI-JP	1	12027	1919.57	94.9447
51800588-c622-11e3-bf01-24c6515278c0	LIRI-JP	3	6251	1842.6	115.521
532259b8-c622-11e3-bf01-24c6515278c0	LIRI-JP	3	28571	2259.5	1176.93
54354d24-c622-11e3-bf01-24c6515278c0	LIRI-JP	4	23421	2164.61	598.306
56c846d6-c622-11e3-bf01-24c6515278c0	LIRI-JP	3	10868	1928.88	258.386
59632e7e-c622-11e3-bf01-24c6515278c0	LIRI-JP	2	15662	2003.35	251.716
5b178f44-c622-11e3-bf01-24c6515278c0	LIRI-JP	3	7645	1867.43	189.378
5cf21488-c622-11e3-bf01-24c6515278c0	LIRI-JP	7	12225	1949.43	217.74
5e9c69d2-c622-11e3-bf01-24c6515278c0	LIRI-JP	1	5952	1795.16	66.4142
6172ca02-c622-11e3-bf01-24c6515278c0	LIRI-JP	3	6084	1847.42	171.22
63fef3fe-c622-11e3-bf01-24c6515278c0	LIRI-JP	3	31471	2312.65	993.602
6622f932-c622-11e3-bf01-24c6515278c0	LIRI-JP	4	6680	1863.04	231.67
674819dc-c622-11e3-bf01-24c6515278c0	LIRI-JP	2	8816	1891.81	244.431
69f37546-c622-11e3-bf01-24c6515278c0	LIRI-JP	4	22809	2146.77	580.377
6baee028-c622-11e3-bf01-24c6515278c0	LIRI-JP	4	9121	1896	216.849
6d9d7ffc-c622-11e3-bf01-24c6515278c0	LIRI-JP	2	12707	1965.04	111.58
6ec4456e-c622-11e3-bf01-24c6515278c0	LIRI-JP	4	9801	1918.32	173.299
74ec279a-c622-11e3-bf01-24c6515278c0	LIRI-JP	2	17421	2017.24	193.913
764ded9e-c622-11e3-bf01-24c6515278c0	LIRI-JP	4	16531	2041.01	473.112
78bc4dfa-c622-11e3-bf01-24c6515278c0	LIRI-JP	1	4399	1783.85	64.5425
7ae510f8-c622-11e3-bf01-24c6515278c0	LIRI-JP	3	11516	1948.62	386.079
7c405ca0-c622-11e3-bf01-24c6515278c0	LIRI-JP	4	13463	1973.81	337.733
7d38018a-c622-11e3-bf01-24c6515278c0	LIRI-JP	3	16069	2019.81	273.935
7eac4710-c622-11e3-bf01-24c6515278c0	LIRI-JP	5	17922	2063.45	448.5
7fba5aac-c622-11e3-bf01-24c6515278c0	LIRI-JP	1	10084	1865.98	103.004
80ab6c08-c622-11e3-bf01-24c6515278c0	LIRI-JP	3	2485	1768.05	132.777
819b4304-c622-11e3-bf01-24c6515278c0	LIRI-JP	4	19917	2098.41	575.444
82aefe8e-c622-11e3-bf01-24c6515278c0	LIRI-JP	5	11716	1946.06	297.917
83d57c5c-c622-11e3-bf01-24c6515278c0	LIRI-JP	3	8844	1890.21	184.225
850389d4-c622-11e3-bf01-24c6515278c0	LIRI-JP	2	18207	2065.11	426.609
8659a35e-c622-11e3-bf01-24c6515278c0	LIRI-JP	3	9272	1903.04	337.526
87671312-c622-11e3-bf01-24c6515278c0	LIRI-JP	5	14542	2001.12	482.353
88d82a42-c622-11e3-bf01-24c6515278c0	LIRI-JP	5	10945	1930.96	493.253
8a6d6b2e-c622-11e3-bf01-24c6515278c0	LIRI-JP	3	8950	1893.45	182.344
8c5f9574-c622-11e3-bf01-24c6515278c0	LIRI-JP	3	10754	1935.65	201.243
8d7592e2-c622-11e3-bf01-24c6515278c0	LIRI-JP	5	12475	1953.11	315.562
8eb90ea4-c622-11e3-bf01-24c6515278c0	LIRI-JP	3	8394	1877.2	124.914
8fd5e62c-c622-11e3-bf01-24c6515278c0	LIRI-JP	3	20566	2090.72	248.059
917564e4-c622-11e3-bf01-24c6515278c0	LIRI-JP	3	2796	1760.41	77.6458
9321341c-c622-11e3-bf01-24c6515278c0	LIRI-JP	3	6372	1843.57	282.795
94431626-c622-11e3-bf01-24c6515278c0	LIRI-JP	5	16291	2036.43	565.73
9563a264-c622-11e3-bf01-24c6515278c0	LIRI-JP	2	5233	1820.25	129.929
96abdbc8-c622-11e3-bf01-24c6515278c0	LIRI-JP	3	15813	2016.9	648.38
97a6f44a-c622-11e3-bf01-24c6515278c0	LIRI-JP	2	2517	1776.98	151.103
98d27916-c622-11e3-bf01-24c6515278c0	LIRI-JP	4	28367	2251.21	976.719
99bdc3da-c622-11e3-bf01-24c6515278c0	LIRI-JP	2	13643	1979.54	177.86
9aac83e4-c622-11e3-bf01-24c6515278c0	LIRI-JP	4	11336	1939.92	335.738
9ba2c970-c622-11e3-bf01-24c6515278c0	LIRI-JP	5	16333	2034.92	385.188
9cb80280-c622-11e3-bf01-24c6515278c0	LIRI-JP	3	14201	1992.39	360.981
9db994a0-c622-11e3-bf01-24c6515278c0	LIRI-JP	2	15895	2032.95	289.25
9ec31146-c622-11e3-bf01-24c6515278c0	LIRI-JP	2	15104	1975.36	162.557
9fba5db6-c622-11e3-bf01-24c6515278c0	LIRI-JP	4	13030	1958.57	343.734
a1a75f66-c622-11e3-bf01-24c6515278c0	LIRI-JP	2	15731	1987.71	162.829
a2a67c8a-c622-11e3-bf01-24c6515278c0	LIRI-JP	2	11811	1935.89	152.385
a3914a6c-c622-11e3-bf01-24c6515278c0	LIRI-JP	2	17148	2053.39	562.399
a4ca18dc-c622-11e3-bf01-24c6515278c0	LIRI-JP	3	16694	2044.74	443.561
a612b654-c622-11e3-bf01-24c6515278c0	LIRI-JP	2	9503	1871.8	103.678
a7314730-c622-11e3-bf01-24c6515278c0	LIRI-JP	3	14638	2009.5	260.327
a846f5e8-c622-11e3-bf01-24c6515278c0	LIRI-JP	5	11497	1948.46	291.857
a94d63fa-c622-11e3-bf01-24c6515278c0	LIRI-JP	2	12597	1969.61	381.802
aabddb20-c622-11e3-bf01-24c6515278c0	LIRI-JP	4	5829	1839.63	204.314
abbbe65c-c622-11e3-bf01-24c6515278c0	LIRI-JP	2	13569	1977.66	434.308
adfbba82-c622-11e3-bf01-24c6515278c0	LIRI-JP	3	9743	1904.55	221.272
af2cbdb6-c622-11e3-bf01-24c6515278c0	LIRI-JP	3	8069	1888.76	421.652
b070af2a-c622-11e3-bf01-24c6515278c0	LIRI-JP	1	8795	1858.18	96.913
b1f19de6-c622-11e3-bf01-24c6515278c0	LIRI-JP	2	8082	1872.95	190.166
b32449c0-c622-11e3-bf01-24c6515278c0	LIRI-JP	2	11521	1939.59	310.417
b421b9ca-c622-11e3-bf01-24c6515278c0	LIRI-JP	4	18985	2068.33	436.423
b55751c4-c622-11e3-bf01-24c6515278c0	LIRI-JP	4	7549	1872.01	114.241
b67208c4-c622-11e3-bf01-24c6515278c0	LIRI-JP	1	6938	1819.29	74.3199
b77543e4-c622-11e3-bf01-24c6515278c0	LIRI-JP	3	10700	1924.96	343.845
b86655a4-c622-11e3-bf01-24c6515278c0	LIRI-JP	2	4017	1838.14	77.8482
b994762c-c622-11e3-bf01-24c6515278c0	LIRI-JP	3	19133	2086.39	172.994
ba940092-c622-11e3-bf01-24c6515278c0	LIRI-JP	2	13352	1956.99	251.216
bba106ce-c622-11e3-bf01-24c6515278c0	LIRI-JP	2	11657	1947.23	142.416
bcc74a5e-c622-11e3-bf01-24c6515278c0	LIRI-JP	3	9001	1874.38	133.228
bdeeb1a6-c622-11e3-bf01-24c6515278c0	LIRI-JP	2	6514	1835.52	125.793
bef21282-c622-11e3-bf01-24c6515278c0	LIRI-JP	7	14033	1992.11	299.761
c021b61c-c622-11e3-bf01-24c6515278c0	LIRI-JP	2	7978	1887.29	79.0809
c158ac2a-c622-11e3-bf01-24c6515278c0	LIRI-JP	1	2057	1748.79	26.9724
c271b7d2-c622-11e3-bf01-24c6515278c0	LIRI-JP	3	9398	1880.23	161.65
c488a170-c622-11e3-bf01-24c6515278c0	LIRI-JP	3	7313	1851.41	165.628
c5ad7238-c622-11e3-bf01-24c6515278c0	LIRI-JP	3	16099	2027.82	541.658
c6bb32f0-c622-11e3-bf01-24c6515278c0	LIRI-JP	4	44334	2531.46	1187.09
c7d798b8-c622-11e3-bf01-24c6515278c0	LIRI-JP	3	12575	1954.86	312.862
c906a13e-c622-11e3-bf01-24c6515278c0	LIRI-JP	3	8150	1865.75	129.869
ca5ded1c-c622-11e3-bf01-24c6515278c0	LIRI-JP	4	10255	1902	194.486
cb86fbb6-c622-11e3-bf01-24c6515278c0	LIRI-JP	2	8801	1870.85	135.79
cc792058-c622-11e3-bf01-24c6515278c0	LIRI-JP	2	10580	1926.65	395.343
cdcc04fc-c622-11e3-bf01-24c6515278c0	LIRI-JP	4	17577	2042.09	311.281
cf2d34c4-c622-11e3-bf01-24c6515278c0	LIRI-JP	3	23630	2173.08	635.485
d0469256-c622-11e3-bf01-24c6515278c0	LIRI-JP	4	18750	2076.34	608.63
d182b67c-c622-11e3-bf01-24c6515278c0	LIRI-JP	4	5336	1813.66	102.125
d2b7bb0a-c622-11e3-bf01-24c6515278c0	LIRI-JP	3	8930	1898.99	359.64
d3ad5b5a-c622-11e3-bf01-24c6515278c0	LIRI-JP	3	9676	1900.89	120.449
d4c9e5c6-c622-11e3-bf01-24c6515278c0	LIRI-JP	5	12348	1965.54	200.895
d60f880a-c622-11e3-bf01-24c6515278c0	LIRI-JP	4	18032	2053.78	436.779
d7578910-c622-11e3-bf01-24c6515278c0	LIRI-JP	3	13282	1984.32	320.849
d876d576-c622-11e3-bf01-24c6515278c0	LIRI-JP	3	10316	1924.86	202.029
da5b9926-c622-11e3-bf01-24c6515278c0	LIRI-JP	2	5416	1820.65	167.421
dbfa4e8a-c622-11e3-bf01-24c6515278c0	LIRI-JP	1	10663	1920.78	146.979
dd2e7b3c-c622-11e3-bf01-24c6515278c0	LIRI-JP	3	14638	1997.58	207.603
de4f520c-c622-11e3-bf01-24c6515278c0	LIRI-JP	4	6295	1850.87	231.375
df9f8c80-c622-11e3-bf01-24c6515278c0	LIRI-JP	1	1609	1721.29	58.9245
e127e9e4-c622-11e3-bf01-24c6515278c0	LIRI-JP	4	13474	1978.85	298.028
e23c591e-c622-11e3-bf01-24c6515278c0	LIRI-JP	3	10301	1911.11	184.8
e4fd1b3e-c622-11e3-bf01-24c6515278c0	LIRI-JP	4	3466	1828.08	176.182
e64e9f76-c622-11e3-bf01-24c6515278c0	LIRI-JP	4	6628	1849.79	120.54
e75fbf08-c622-11e3-bf01-24c6515278c0	LIRI-JP	4	7473	1863.3	194.546
e88397a6-c622-11e3-bf01-24c6515278c0	LIRI-JP	1	5067	1831.12	82.0262
e99ccc0c-c622-11e3-bf01-24c6515278c0	LIRI-JP	4	18079	2066.01	605.721
eb588266-c622-11e3-bf01-24c6515278c0	LIRI-JP	4	17938	2066.33	717.356
ec5e2990-c622-11e3-bf01-24c6515278c0	LIRI-JP	4	10466	1921.86	144.29
ed52e836-c622-11e3-bf01-24c6515278c0	LIRI-JP	1	4219	1746.7	46.6559
ee7b8074-c622-11e3-bf01-24c6515278c0	LIRI-JP	4	8989	1901.89	141.799
f064f762-c622-11e3-bf01-24c6515278c0	LIRI-JP	3	11538	1941.49	239.222
f181848a-c622-11e3-bf01-24c6515278c0	LIRI-JP	2	7520	1880.75	229.492
f2b2111c-c622-11e3-bf01-24c6515278c0	LIRI-JP	5	18193	2073.29	353.188
f410b432-c622-11e3-bf01-24c6515278c0	LIRI-JP	3	12485	1945.12	257.362
f4f48342-c622-11e3-bf01-24c6515278c0	LIRI-JP	2	8766	1900.59	293.679
f61e794e-c622-11e3-bf01-24c6515278c0	LIRI-JP	3	10630	1932.48	234.23
f8733b80-c622-11e3-bf01-24c6515278c0	LIRI-JP	3	8038	1886.58	204.607
f9718c44-c622-11e3-bf01-24c6515278c0	LIRI-JP	2	12097	1930.61	124.678
fabf1f6c-c622-11e3-bf01-24c6515278c0	LIRI-JP	1	20589	2107.59	173.407
fbd899a0-c622-11e3-bf01-24c6515278c0	LIRI-JP	3	19106	2082.67	395.676
fdf9a814-c622-11e3-bf01-24c6515278c0	LIRI-JP	2	5922	1839.39	82.713
ffad9288-c622-11e3-bf01-24c6515278c0	LIRI-JP	3	8105	1883.05	176.227
00c27940-c623-11e3-bf01-24c6515278c0	LIRI-JP	7	16632	2022.02	315.849
01dc6872-c623-11e3-bf01-24c6515278c0	LIRI-JP	4	9706	1904.62	254.762
030695f6-c623-11e3-bf01-24c6515278c0	LIRI-JP	3	13268	1979.61	450.83
041e3b42-c623-11e3-bf01-24c6515278c0	LIRI-JP	3	8315	1889.75	303.209
0831e45e-c623-11e3-bf01-24c6515278c0	LIRI-JP	4	20769	2113.72	391.047
0a9c9db0-c623-11e3-bf01-24c6515278c0	LIRI-JP	2	11045	1914.74	124.304
0be08326-c623-11e3-bf01-24c6515278c0	LIRI-JP	3	13676	1961.76	252.827
0cdbabf2-c623-11e3-bf01-24c6515278c0	LIRI-JP	1	5878	1834.52	52.5856
0dd39eca-c623-11e3-bf01-24c6515278c0	LIRI-JP	4	8696	1899.18	139.023
0eeafcd6-c623-11e3-bf01-24c6515278c0	LIRI-JP	3	19023	2090.73	501.808
10136472-c623-11e3-bf01-24c6515278c0	LIRI-JP	1	3446	1767.02	36.5328
1295947c-c623-11e3-bf01-24c6515278c0	LIRI-JP	4	32387	2318.54	1034.22
13bd2b30-c623-11e3-bf01-24c6515278c0	LIRI-JP	3	5354	1833.68	113.415
15895218-c623-11e3-bf01-24c6515278c0	LIRI-JP	3	15146	2019.62	379.146
17de5b12-c623-11e3-bf01-24c6515278c0	LIRI-JP	5	13568	1979.99	364.929
18f5e75e-c623-11e3-bf01-24c6515278c0	LIRI-JP	4	4990	1822.88	165.309
19fe27d8-c623-11e3-bf01-24c6515278c0	LIRI-JP	4	9362	1891.99	160.067
1b06afe2-c623-11e3-bf01-24c6515278c0	LIRI-JP	1	7502	1820.75	76.2974
1c1c6494-c623-11e3-bf01-24c6515278c0	LIRI-JP	2	9342	1898.99	184.416
1dbdbb2c-c623-11e3-bf01-24c6515278c0	LIRI-JP	7	22852	2129.67	248.963
1ea7e01c-c623-11e3-bf01-24c6515278c0	LIRI-JP	2	11859	1946.42	107.716
1fd69adc-c623-11e3-bf01-24c6515278c0	LIRI-JP	3	4811	1840.6	139.089
221d0290-c623-11e3-bf01-24c6515278c0	LIRI-JP	2	14129	1984.16	179.677
2316ee90-c623-11e3-bf01-24c6515278c0	LIRI-JP	1	614	1738.54	17.7586
2468e58c-c623-11e3-bf01-24c6515278c0	LIRI-JP	2	13862	1993.5	169.489
2584b428-c623-11e3-bf01-24c6515278c0	LIRI-JP	1	8713	1852.01	100.241
2828e5e6-c623-11e3-bf01-24c6515278c0	LIRI-JP	3	21308	2130.2	700.118
295aac88-c623-11e3-bf01-24c6515278c0	LIRI-JP	4	11020	1935.94	239.46
2bd56bba-c623-11e3-bf01-24c6515278c0	LIRI-JP	1	7693	1821.37	74.6653
2d0e4b82-c623-11e3-bf01-24c6515278c0	LIRI-JP	4	13891	1982.84	240.001
2e0bbaf6-c623-11e3-bf01-24c6515278c0	LIRI-JP	2	4740	1818.25	57.0971
2f149d78-c623-11e3-bf01-24c6515278c0	LIRI-JP	2	12606	1951.05	182.785
30a8f292-c623-11e3-bf01-24c6515278c0	LIRI-JP	4	8847	1903.5	588.747
31c0c8f8-c623-11e3-bf01-24c6515278c0	LIRI-JP	3	13514	1979.01	335.128
32be40fa-c623-11e3-bf01-24c6515278c0	LIRI-JP	3	9124	1909.81	200.103
33a8693c-c623-11e3-bf01-24c6515278c0	LIRI-JP	2	14909	2007.46	203.317
34c24482-c623-11e3-bf01-24c6515278c0	LIRI-JP	4	9222	1911.55	319.852
35cca3b8-c623-11e3-bf01-24c6515278c0	LIRI-JP	3	15575	2024.67	445.509
36d9c1aa-c623-11e3-bf01-24c6515278c0	LIRI-JP	2	6511	1841	87.6104
380593d8-c623-11e3-bf01-24c6515278c0	LIRI-JP	2	21118	2110.23	275.865
39458b0e-c623-11e3-bf01-24c6515278c0	LIRI-JP	1	1615	1749.23	20.4567
3a49a936-c623-11e3-bf01-24c6515278c0	LIRI-JP	4	10669	1932.93	232.307
3b41cb48-c623-11e3-bf01-24c6515278c0	LIRI-JP	5	7680	1874.56	270.742
3c30b10e-c623-11e3-bf01-24c6515278c0	LIRI-JP	3	9377	1881.73	132.819
3d400522-c623-11e3-bf01-24c6515278c0	LIRI-JP	5	11005	1939.15	327.483
3e68233a-c623-11e3-bf01-24c6515278c0	LIRI-JP	3	7942	1872.34	188.412
41de507a-c623-11e3-bf01-24c6515278c0	LIRI-JP	2	5685	1825.94	123.95
42e92d78-c623-11e3-bf01-24c6515278c0	LIRI-JP	4	17298	2055.99	562.559
43dadc68-c623-11e3-bf01-24c6515278c0	LIRI-JP	4	11926	1953.17	266.858
44e4f08a-c623-11e3-bf01-24c6515278c0	LIRI-JP	3	10235	1904.88	196.791
47050918-c623-11e3-bf01-24c6515278c0	LIRI-JP	3	12276	1958.12	485.79
48624a82-c623-11e3-bf01-24c6515278c0	LIRI-JP	2	20757	2110.02	206.629
49795e42-c623-11e3-bf01-24c6515278c0	LIRI-JP	5	23002	2164.44	561.263
4a703d3e-c623-11e3-bf01-24c6515278c0	LIRI-JP	3	17480	2057.23	576.366
4b8943be-c623-11e3-bf01-24c6515278c0	LIRI-JP	2	14758	1990.76	280.739
4c8afa82-c623-11e3-bf01-24c6515278c0	LIRI-JP	8	12490	1965.32	327.601
4dac9498-c623-11e3-bf01-24c6515278c0	LIRI-JP	3	10780	1930.63	267.038
4ed52e0c-c623-11e3-bf01-24c6515278c0	LIRI-JP	1	7006	1835.14	61.9842
4fdc8980-c623-11e3-bf01-24c6515278c0	LIRI-JP	5	11999	1948.7	309.65
50eb58ba-c623-11e3-bf01-24c6515278c0	LIRI-JP	4	13313	1967.26	245.697
53df19a8-c623-11e3-bf01-24c6515278c0	LIRI-JP	3	16506	2019.14	345.955
54cfd4b0-c623-11e3-bf01-24c6515278c0	LIRI-JP	3	15134	1997.79	343.889
55e5497a-c623-11e3-bf01-24c6515278c0	LIRI-JP	6	18132	2069.88	354.111
56d4ea48-c623-11e3-bf01-24c6515278c0	LIRI-JP	3	18845	2066.14	375.072
5808f774-c623-11e3-bf01-24c6515278c0	LIRI-JP	1	8477	1857.16	93.7998
1c10ab52-01a3-11e4-8395-af1f6b7ba88c	LIRI-JP	4	10915	1933.12	267.893
58f4ff52-c623-11e3-bf01-24c6515278c0	LIRI-JP	4	11910	1955.22	263.081
5a51a6fc-c623-11e3-bf01-24c6515278c0	LIRI-JP	1	9719	1896.72	86.2369
5bb37ffc-c623-11e3-bf01-24c6515278c0	LIRI-JP	3	19460	2089.5	327.767
5c9b8a2c-c623-11e3-bf01-24c6515278c0	LIRI-JP	4	3850	1832	112.943
5dce221a-c623-11e3-bf01-24c6515278c0	LIRI-JP	4	6975	1854.94	186.852
5eddfb26-c623-11e3-bf01-24c6515278c0	LIRI-JP	2	10728	1915.03	157.461
6012cb02-c623-11e3-bf01-24c6515278c0	LIRI-JP	2	5584	1817.91	96.5353
60f81dba-c623-11e3-bf01-24c6515278c0	LIRI-JP	2	5835	1834.56	218.018
627823ec-c623-11e3-bf01-24c6515278c0	LIRI-JP	2	12077	1940.1	154.087
64b80154-c623-11e3-bf01-24c6515278c0	LIRI-JP	3	16003	2024.7	609.458
65f702b8-c623-11e3-bf01-24c6515278c0	LIRI-JP	1	2359	1758.98	58.3525
67189cd8-c623-11e3-bf01-24c6515278c0	LIRI-JP	3	6614	1840.85	128.121
68054218-c623-11e3-bf01-24c6515278c0	LIRI-JP	4	7278	1867.14	181.932
6e26f98e-c623-11e3-bf01-24c6515278c0	LIRI-JP	2	7010	1832.92	101.729
6f395380-c623-11e3-bf01-24c6515278c0	LIRI-JP	2	8145	1871.23	86.2421
7034e5f6-c623-11e3-bf01-24c6515278c0	LIRI-JP	1	1495	1753.66	17.8997
712e5f3c-c623-11e3-bf01-24c6515278c0	LIRI-JP	1	9201	1863.28	106.338
7260f57c-c623-11e3-bf01-24c6515278c0	LIRI-JP	3	9454	1894.45	216.733
73afad06-c623-11e3-bf01-24c6515278c0	LIRI-JP	5	16607	2036.71	519.064
7512b38c-c623-11e3-bf01-24c6515278c0	LIRI-JP	2	3586	1796.49	67.7665
760881cc-c623-11e3-bf01-24c6515278c0	LIRI-JP	7	205775	5546.91	7756.69
7789ef18-c623-11e3-bf01-24c6515278c0	LIRI-JP	2	10032	1914.95	112.425
78bc2608-c623-11e3-bf01-24c6515278c0	LIRI-JP	4	2691	1766.37	67.9205
79b23f34-c623-11e3-bf01-24c6515278c0	LIRI-JP	4	3925	1831.12	113.904
7ae872a6-c623-11e3-bf01-24c6515278c0	LIRI-JP	2	3257	1779.11	120.508
7bdcb78a-c623-11e3-bf01-24c6515278c0	LIRI-JP	2	3878	1814.18	57.6258
7cd7fe38-c623-11e3-bf01-24c6515278c0	LIRI-JP	2	6323	1806.82	106.22
7df3a542-c623-11e3-bf01-24c6515278c0	LIRI-JP	1	11625	1903.05	100.266
7f795952-c623-11e3-bf01-24c6515278c0	LIRI-JP	4	18161	2050.03	376.061
82b8cda8-fbff-455e-b0db-7ff6528bd6c8	MALY-DE	1	5547	1789.85	69.3736
140d5fa9-afbe-444e-a7e7-6a4cb4ab2923	MALY-DE	5	13829	1979.75	305.882
232b7754-b3c3-4530-9d24-3af40d9b2816	MALY-DE	1	6811	1806.93	75.7759
dc4bc4c4-2cc1-4a2e-a9f2-613088af17bf	MALY-DE	3	7833	1870.42	189.615
f04aecf0-eb12-4ab9-928e-7bcf201b0b40	MALY-DE	3	3856	1813.02	101.048
05616329-e7ba-4efd-87b1-d79cd0f7af3d	MALY-DE	4	9771	1919.51	323.197
ce85ccf3-6621-4976-b187-2f28d45dd4d9	MALY-DE	2	19685	2069.53	256.431
f9837a56-7244-4846-a63d-266e6a92f168	MALY-DE	3	4559	1829.85	151.243
ebe0ed67-2d3f-45cd-8f9b-4912595b16a0	MALY-DE	5	11188	1937.18	238.308
e2b09705-c5c8-48ee-a90e-19648a7bf2cb	MALY-DE	3	7899	1878.11	244.524
3b55c58d-f95a-4a1d-9aa1-8d2c026656a9	MALY-DE	2	5180	1836.04	112.191
4e7cdeda-6dc1-4f17-b853-72a68e5aa7e1	MALY-DE	2	32842	2343.19	563.791
9e842227-2bc6-4185-bedb-abeb03836b51	MALY-DE	3	7081	1863.87	241.779
874f64e9-8a0d-4f88-92c4-7e831842b1d1	MALY-DE	3	2428	1775.59	83.6543
4e7e6e1f-c648-446f-bdf6-0b1fcc6dfa83	MALY-DE	2	8754	1892.61	240.625
1d1eeba2-4d7b-4380-b0b6-26d246bc4158	MALY-DE	3	4088	1835.38	137.942
5bcf473f-417d-47a5-9745-ac7faf830b1f	MALY-DE	2	11112	1945.05	167.814
bc1d5327-2e76-4e0e-b749-72a559469d0d	MALY-DE	1	13781	1972.25	150.909
aa20b9ab-dba9-4002-ad45-cafa2f85cef7	MALY-DE	3	2489	1773.06	54.6693
124d5b04-4588-44c3-9c00-61e064cf1bdb	MALY-DE	7	11516	1950.38	231.383
4adc846a-42cb-4ebd-a954-e31eb29d7572	MALY-DE	5	25491	2210.55	1220.85
3e012b50-06d1-4120-971b-5e54139b00ee	MALY-DE	3	28335	2254.96	508.025
baa02e74-9cae-4996-858e-17d9f52d924b	MALY-DE	2	9111	1901.55	81.3976
abedd46c-47b8-4242-adb6-12835400cb3f	MALY-DE	4	22792	2156.69	474.135
56e57223-264e-489d-bc9a-a07789065c40	MALY-DE	1	7376	1821.74	74.3419
22578b9f-78dc-464c-9bb9-382f033283d0	MALY-DE	2	2460	1771.64	57.8385
2f0a660c-ba3c-49bb-90f7-39b0034cea82	MALY-DE	4	2285	1765	65.1006
81cc0f39-6677-4f2e-9a75-d30152b188f3	MALY-DE	3	9639	1914.74	294.417
e2fa7251-507e-4d76-95a3-a228adc3885a	MALY-DE	3	7213	1864.7	272.606
76788f17-257d-47c7-ad85-ac5f959216b5	MALY-DE	4	3665	1826.47	117.501
1494bb16-f1f0-42a4-b10e-c383574cbc8b	MALY-DE	2	10886	1929.12	113.286
2439ec74-1713-4d47-a5d9-886f69dddcb6	MALY-DE	2	16301	2020.9	242.829
71982a1b-52a4-440f-bd5d-62a0e6cc7fd9	MALY-DE	3	7738	1882.18	171.245
dd8f3e1c-6ed6-41c2-957d-6f679a3cb3ca	MALY-DE	3	4043	1809.43	107.935
4d72d06d-b6af-4294-9eef-6e61e067761f	MALY-DE	2	9855	1915.93	236.398
858631eb-4e91-4aad-809c-c3948519313d	MALY-DE	4	17236	2057.73	443.382
e6168db0-d12f-4218-8ab9-bd704201cb2b	MALY-DE	7	25157	2196.14	637.524
f075dcdb-4b6a-4186-bfc5-c1787c4a14ac	MALY-DE	4	15200	2018.18	412.388
3e7ccab5-5b1d-4147-b907-77cab8f0837e	MALY-DE	4	10509	1932.94	260.377
890e840c-1d1d-4874-a8eb-f9d9a2b50a1c	MALY-DE	5	16632	2039.8	356.56
687baf0b-aed9-4ab2-adb6-556a1d177a24	MALY-DE	1	3527	1833.43	48.0686
4a4309b0-2aca-4d6a-ac50-039b28406bba	MALY-DE	2	6586	1828.62	94.2083
b330c50b-c45f-413d-918f-33275d0d8f91	MALY-DE	3	1800	1763.01	79.7711
9b3e7a03-cf8c-4da8-bc36-20129d7783ba	MALY-DE	4	16762	2045.63	384.189
b2190e26-1809-4aba-9f45-07c2edb3b4a4	MALY-DE	3	3656	1810.59	96.305
15678c3d-ce61-454d-849e-1d4ca358909b	MALY-DE	5	11660	1939.11	281.293
f047cb85-8f88-45d5-83c3-0416c9f3fff7	MALY-DE	2	5532	1833.83	148.842
fdf7dfb7-9285-46b3-be60-672164507705	MALY-DE	7	31929	2325.8	894.648
f9dc999f-6dde-448d-9cf1-2897ddcf7b0b	MALY-DE	3	112008	3812.19	1821.88
df814571-57f1-4e55-bc1a-c892c568c4ba	MALY-DE	1	3700	1755.65	46.497
8fc11cb6-9d79-41c3-bb45-0dadda890e8d	MALY-DE	3	6001	1829.11	128.91
282b45ee-4af2-4c61-9acc-286eaf8d661a	MALY-DE	2	9902	1900.4	159.221
f2c08ac1-4755-4c36-a11d-338d8df9fa0d	MALY-DE	3	3073	1763.82	73.4045
e84e0649-a2e8-4873-9cb6-1aa65601ae3a	MALY-DE	3	28528	2263.12	475.058
d31cce9d-1b38-44fd-9378-0d128e12a011	MALY-DE	3	6095	1844.52	146.12
bd6bd940-ef06-433a-80d9-dca5683e9cd2	MALY-DE	2	5251	1833.39	242.211
81b4dd02-34ec-4ddc-8818-ed888a60ad88	MALY-DE	2	4175	1824.5	152.804
9c27fedd-b1b3-4af0-9e9b-20271854db08	MALY-DE	1	19982	2064.47	227.104
07835447-5d7e-4828-80fd-89b063989c9a	MALY-DE	4	10107	1904.8	220.189
03ad38a6-0902-4aaa-84a3-91ea88fa9883	MALY-DE	2	5609	1825.95	156.664
dbae3c4e-6d66-483a-a611-7285067bf85c	MALY-DE	2	30201	2279.36	368.06
fce8d8c6-f2a0-43a8-9a7a-b9c519a6686c	MALY-DE	4	44351	2531.87	849.508
db9ce6c6-529c-4da6-92c4-f4f3fc3fe109	MALY-DE	1	3495	1807.09	55.2687
0d569bd5-418d-4d72-87ca-8e14668c2119	MALY-DE	4	12744	1969.75	356.052
866ecfe7-caa6-4565-9418-6b9d6c8a3b43	MALY-DE	3	4171	1811.63	102.937
d733cf1a-4c42-4def-b6cb-5ef2c6a27fcd	MALY-DE	2	24105	2157.89	245.969
e98e4e23-a139-4fff-b017-35f3f976eddd	MALY-DE	3	4055	1829.74	148.869
cc7bba1d-8990-4557-a565-9cff1085f023	MALY-DE	2	3082	1774.83	89.3806
d6ee68e5-ceb3-4a63-b3bd-e64fe5398102	MALY-DE	2	4267	1817.06	129.296
650fe009-da01-4717-89df-9c95fafe3d7e	MALY-DE	1	6994	1811.23	75.64
b9dbc78e-44ce-427c-bbeb-de8d097bde2c	MALY-DE	4	7704	1874.59	213.888
41dba8d1-8aad-474c-a82b-20b28ab818bd	MALY-DE	3	9186	1895.43	251.65
a31b6123-c1b7-4cd0-86d8-b2e640cce9da	MALY-DE	4	1930	1761.08	81.6295
5f18b334-6616-406f-8f33-0592b56c14e6	MALY-DE	1	3008	1744.48	42.8986
3e94aa64-7dd3-4d63-a5de-b4050d3dfafa	MALY-DE	4	4534	1818.8	126.412
00b9d0e6-69dc-4345-bffd-ce32880c8eef	MALY-DE	3	3924	1832.12	82.2353
bdbcffb0-c7da-4e7d-8002-9feffe48533c	MALY-DE	2	3344	1790.24	70.5407
79e81ab3-5466-4324-9387-2de00d62315c	MALY-DE	3	2071	1766.3	49.2639
15dd024e-c0da-461a-84db-d01e60a22210	MALY-DE	1	1591	1746.05	23.0466
626c9788-d70c-449b-b9dc-5e3f6fc00991	MALY-DE	5	12756	1972.23	322.593
995a1ad2-faca-4a37-a59d-e62455985afb	MALY-DE	3	17469	2023.57	193.646
4d1a4587-adb4-4a65-943e-f19efe8de142	MALY-DE	4	1939	1762.7	50.2372
2c3ada8b-9650-4859-9857-43209c0f7cea	MALY-DE	4	9112	1901.68	238.225
929f2216-6ab3-414f-a814-49b69d4b49d9	MALY-DE	2	22184	2106.66	253.191
78bd2aa8-e5f6-4b4b-96f0-d406fbdbcee8	MALY-DE	3	3321	1815.2	94.4791
068f4f69-d2fe-4f25-912e-ca7d4623efb6	MALY-DE	3	7370	1873.39	171.394
1a4633c4-72a0-4e30-8c4c-345e04337627	MALY-DE	3	14127	1995.7	294.354
f60007b3-0603-4ad1-8b47-d2d4c4c621e4	MALY-DE	3	4168	1830.25	115.476
578ba169-1d2f-4187-b174-082bbc6a5bd2	MALY-DE	4	3908	1795.23	71.7378
2b02e3ad-4423-491e-993a-561e80dc7bcf	MALY-DE	3	5281	1834.45	113.524
4de7441f-a609-4a75-9fe7-17a647079ac1	MALY-DE	4	1731	1740.9	38.2747
c66926a8-474d-482c-bfb7-043029c8b737	MALY-DE	3	6818	1840.68	134.079
2b36ac4b-eed3-4591-8b4f-b44049dfc5ed	MALY-DE	2	3105	1765.35	68.8386
461df2ae-fcf1-4b93-be0a-c14954fe7c42	MALY-DE	4	16896	2044.33	361.161
28f8d45f-4763-472e-9c4d-6787ba00164b	MALY-DE	4	2313	1777.91	81.1395
ad0700e2-048a-4856-a77a-bc0b6f25f0e2	MALY-DE	3	2056	1760.4	89.9413
8ddcf0d9-312f-4055-8984-55d463face34	MALY-DE	2	2497	1770.94	97.4057
ac2c8928-33a2-4aa0-8bc1-cdfa1ca0b56a	MALY-DE	1	7254	1837.09	62.5173
0e7f46ca-6f5c-4538-b6d6-00af65d57fcf	MALY-DE	4	66870	2969.02	2055.25
02917220-6a7a-46a1-8656-907e96bef88e	MALY-DE	2	23001	2157.3	353.905
9e0009d1-c993-4247-9706-88ee84591dec	MELA-AU	3	13288	1984.1	738.924
b35d9a68-29f4-49ab-b83e-b5151679e3af	MELA-AU	4	19039	2085.07	634.908
1ac15380-04a2-42dd-8ade-28556a570e80	MELA-AU	7	6709	1846.58	195.111
35a74e53-16ff-4764-8397-6a9b02dfe733	MELA-AU	5	4748	1827.38	120.849
74e5905f-6350-498a-9454-9ea0593d2f56	MELA-AU	4	4387	1822.96	157.917
b3befa40-8f44-4eb6-ada0-ec395f460656	MELA-AU	3	8882	1890.25	216.902
20e02396-e676-412d-9724-44a428919cdb	MELA-AU	3	3801	1819.68	92.2579
7f031d71-3cb7-4744-86bd-a3beecfe166e	MELA-AU	2	2149	1755.79	55.9337
ca004926-f3ac-4824-8ed5-d84e62efdfae	MELA-AU	4	5743	1842.54	196.963
eb9a8f12-6451-43cc-95b3-2e86cf704c96	MELA-AU	4	19500	2099.5	949.255
fc009c3d-66fc-4b9c-ae43-014607e3723a	MELA-AU	5	124574	4025.41	2929.73
d2620dab-4319-499a-b8f1-9575aaf8f4f3	MELA-AU	4	50880	2680.55	1472.29
1daefc49-5248-4948-87ce-0ec19a248ef9	MELA-AU	6	113351	3837.63	2098.2
ca8fa9f5-3190-440d-9879-22e33d05ca6c	MELA-AU	4	210630	5560.12	6859.04
56ddcb96-e90b-4fce-aa4c-c677bbfee488	MELA-AU	4	5199	1840.2	261.041
897ba508-d74b-46bf-8554-1210a66a36d1	MELA-AU	3	62826	2902.84	2070.04
83a1b304-2ec1-44ae-a9c5-8ad3a2a46a1f	MELA-AU	1	52997	2695.92	603.237
7e22401d-f4cd-44c5-8a01-b08a439e5a31	MELA-AU	3	46340	2575.86	978.48
12f1ae2f-2666-45be-9742-f502d212373d	MELA-AU	3	89649	3398.66	3357.87
13c62975-9f5e-4d40-a461-dceab08a31ec	MELA-AU	4	2785	1783.37	79.4947
3433b1f3-59d1-4ac2-9bbf-e0c4042b4ddc	MELA-AU	1	14207	1999.28	170.117
e04bcdff-3206-4c25-bae9-09f0222b074a	MELA-AU	2	5858	1833.14	153.201
4e8396f7-9506-4401-96b6-bb2e89557d59	MELA-AU	5	25651	2205.76	477.324
ead1bc2e-42c3-46d9-8f6f-8cb16ba9d2c3	MELA-AU	3	4981	1828.98	180.867
524bbd14-1e1f-479b-9a71-d27fce32d8bc	MELA-AU	2	7031	1863.17	178.631
351db483-a70e-496d-b70a-7449875121ee	MELA-AU	5	3501	1820.73	154.276
1cd0acf2-3116-4dfa-a063-0a435b9f6da3	MELA-AU	4	7282	1874.57	229.618
7edc42d3-d08e-4360-a3e1-aeb57cfc6640	MELA-AU	4	7410	1876.35	262.784
0ab4d782-9a50-48b9-96e4-6ce42b2ea034	MELA-AU	5	218492	5702.85	7566.14
f81693ba-09ee-4201-a389-0ceeda8a4636	MELA-AU	4	111958	3810.06	2702.62
2e76891c-b620-4cc0-9315-6f1217b09b1e	MELA-AU	4	48547	2623.55	1423.39
30600994-c1ec-44c9-a620-3f6c617eb928	MELA-AU	6	249046	6296.77	8037.23
60413de1-6cd2-4f74-8180-3bdd394d6d16	MELA-AU	8	881464	4876.44	28575.4
9fc5b5c7-3973-42b4-8710-454de0cb5b50	MELA-AU	4	185499	5173.18	7888.87
bcefbf6a-80ff-4825-9d3a-492e2dceb35d	MELA-AU	3	118587	3916.81	2538.79
f07b9192-c86f-4ee4-a3b5-feb9c5098bf4	MELA-AU	2	78513	3181.94	1512.3
72108583-5320-46ec-945f-5ff173d7dc15	MELA-AU	2	159113	4687.55	2168.92
e2b2357c-da6f-4ca3-9c07-a22f0423e8fe	MELA-AU	9	144713	4421.8	4400.86
39c476fd-273b-4136-874c-53352f1be008	MELA-AU	6	57693	2807.14	1702.99
76a0d9c9-5e69-44e8-9ed2-6d2e387803fc	MELA-AU	3	64447	2932.2	1376.05
16d5519e-ecb9-4fc8-81f1-e0e4adf722a8	MELA-AU	3	166610	4827.46	12191.1
5c3def3a-b515-41f6-8157-681b963534e7	MELA-AU	3	495778	10834.8	8956.98
08b5d0e4-4661-460e-a9f7-f2e687414711	MELA-AU	2	72492	3083.57	1010.47
58d3e932-b4a3-4cac-a6ac-73160e354a15	MELA-AU	4	7665	1870.27	217.796
108749d2-5c62-4ef1-92df-aec6941ba53b	MELA-AU	4	107242	3707.95	3232.86
1d4a091d-fe65-49c0-8810-5a95243b108a	MELA-AU	2	148349	4489.09	2969.53
98e8f23c-5970-4fce-9551-4b11a772fe1b	MELA-AU	4	442829	9930.38	9135.47
a6e24c2a-26b9-409c-bbcd-a8fcdd1e437c	MELA-AU	4	11192	1933.38	310.025
561fd34c-7c7d-4df0-bbfc-3d31147ca562	MELA-AU	4	76040	3148.64	2067.05
7ba70717-d65e-4a45-af79-60a976770526	MELA-AU	2	79000	3178.58	1695.08
c95a2b1b-726c-4608-9fff-d57b6f1aa75a	MELA-AU	4	109734	3769	3994.37
f24688a9-7952-49d8-ba80-2bbad472379c	MELA-AU	8	72469	3070.96	2084
5912d4b3-2d5d-4b98-b967-1b4ff177097a	MELA-AU	2	33322	2356.93	380.125
6d4a548a-7e30-4b6b-9a13-72827eed439c	MELA-AU	1	92565	3425.49	1094.94
25103371-28ac-4f43-b0e2-2d376d0dcb84	MELA-AU	5	311469	7452.91	19012.8
28839c75-90a8-493f-b658-8c63e0ebd324	MELA-AU	5	98159	3540.82	2597.44
22d67778-61fc-4f15-95b8-7e7c6cc7112b	MELA-AU	7	88314	3360.2	2384.99
63762458-902a-4329-a823-703b54cb5f9d	MELA-AU	3	326237	7722.91	17808.4
51893d3f-e7f3-43f9-9fd0-c0f25ae96804	MELA-AU	5	329656	7787.69	9369.73
bcf76f1a-7109-422d-94c9-5e8364895fa0	MELA-AU	4	11333	1949.19	412.546
eeddf701-93f9-4f10-85cb-9dce1760bae8	MELA-AU	5	19732	2092.27	423.935
25e20393-752b-4796-9001-0e22ee04c586	MELA-AU	8	139549	4326.08	3881.53
b42d183c-bc9c-4652-9e56-10c54c5ee96e	MELA-AU	4	94932	3482.07	1746.23
142b6dbf-c943-4a7d-8ab6-13a975f48d7a	MELA-AU	4	59444	2840	1465
7117854b-6f0a-4a43-b66c-506a3e29377d	MELA-AU	7	46789	2597.93	1383.4
8ca665f8-fe78-48bf-8c0f-c606d92885d4	MELA-AU	4	167244	4838.74	3892.08
681e2301-2057-40e4-ab63-934775d63faa	MELA-AU	5	167475	4842.02	5458.67
a84915de-6562-4836-86f9-f2a05598296e	MELA-AU	3	117608	3879.75	1940.02
34d7b6cc-cfcf-4178-b075-f4d129ab18f7	ORCA-IN	1	2734	1749.3	37.1841
1ff155dd-deb4-44e0-b3a2-e4875b618435	ORCA-IN	3	13259	1968.71	406.205
fb8b5ff5-4164-4276-b75b-b0ee6bda7329	ORCA-IN	3	12506	1945.63	185.295
0f9e70b3-24cf-4d76-af7b-84ace66ec5a7	ORCA-IN	2	6970	1844.45	92.9529
f35f7712-d5c6-47f6-98ed-704edbbc1e19	ORCA-IN	2	23649	2172.39	291.41
469eddf2-6e02-46bf-820f-6296a2b776e2	ORCA-IN	1	762	1736.51	23.0893
e2e6a409-b64d-463c-ac3b-e7987a3124f0	ORCA-IN	3	15120	2007.14	307.691
7625877a-7a2b-466f-944b-9e56689ad47b	ORCA-IN	1	6377	1842.96	82.6158
ca137611-533a-4d20-a85d-8e4c3a1eab2d	ORCA-IN	1	5750	1793.1	65.0809
1fdab6a6-7346-4229-aa8d-5dbd258f0c60	ORCA-IN	2	8971	1868.28	135.963
9650640f-154d-4696-aa96-3611c6fcee7b	ORCA-IN	4	10650	1917.37	255.152
bcc819eb-f4d8-4ddc-9fdc-a6307fb6741b	ORCA-IN	1	4558	1831.84	50.7575
9fb6b7be-0084-48f7-a256-6d170e72e97f	ORCA-IN	1	3753	1807.62	54.3334
f6c811ff-f22e-490b-9b23-b527d20e6e6d	OV-AU	3	6539	1842.5	218.051
a330a96e-9897-4605-b5f1-5b5ef45cd365	OV-AU	3	7213	1867.02	340.673
e45f3391-2e74-4767-817a-280cebac7c57	OV-AU	3	5934	1834.25	183.901
efec3225-de07-4559-9a90-95223495cc61	OV-AU	6	6480	1845.34	148.962
e4aaca83-3ae9-47f6-a975-c144767ad705	OV-AU	3	18262	2068.74	326.497
745b8756-0eab-423f-8cde-e0ff1aaa6596	OV-AU	4	7494	1875.11	208.475
6f981023-4269-4e8e-a4ab-2c92bb27273c	OV-AU	4	9211	1906.29	239.781
7fdd07a4-4a27-40c3-af92-a0074e6391f5	OV-AU	3	4100	1823.39	160.761
e6f7344b-951f-4f3f-b140-7bf53164c462	OV-AU	4	4841	1836.64	172.844
bbb2cf2f-8f32-43d4-846c-d1020e6329ec	OV-AU	6	6440	1853.35	204.097
efbec43c-0c16-4006-abe8-c3ec2ec42c05	OV-AU	3	6788	1847.44	196.429
a3135834-3af0-4e98-bc6f-ad8ddf33db80	OV-AU	4	17207	2054.54	655.856
2b4feb84-89e4-4c38-8561-5ffab02c8132	OV-AU	4	5972	1829.79	164.02
4e913899-eeb8-4630-ba9d-41a81ced8069	OV-AU	2	5535	1834.96	180.47
d392ded3-afc8-4c79-b278-40245f18f2f8	OV-AU	1	3712	1823.55	52.3817
86f23897-dba0-4e89-8381-d174eaa6fcc1	OV-AU	4	10044	1910.48	497.049
42465bbd-289b-4e96-98fe-76809c5e1520	OV-AU	2	7159	1853.16	161.669
6c31d730-1734-44ac-92b3-760981528723	OV-AU	4	7168	1866.96	239.953
6821446e-8e76-46fe-b0b9-47feb46d2585	OV-AU	5	6703	1862.32	269.338
941fcb56-e059-403d-aab1-0692a3ecc45e	OV-AU	2	7076	1868.94	296.277
cd9efdef-a7fb-49e5-9515-63606ae8bbfc	OV-AU	3	5270	1822.55	166.72
b97941dd-9844-4db2-9e25-42c725f47d70	OV-AU	3	2165	1755.69	60.5794
e84debc4-b47d-48ed-a0d0-2859f0ebf987	OV-AU	2	6718	1864	259.816
f988e698-9b34-45ce-ba4c-74e06e9cae4a	OV-AU	2	6926	1859.15	147.842
2a8d63eb-0174-4213-9214-413f391f512c	OV-AU	4	12225	1955.28	430.28
0d0793c1-df1b-4db1-ba36-adcb960cc0f5	OV-AU	4	11019	1939.56	356.355
53bcbb68-addd-47fc-9910-cd1d3f38197d	OV-AU	4	8095	1871.97	191.225
669f0e01-28f6-4ed8-bdb5-73f84ea28f78	OV-AU	3	9131	1900.45	310.475
c767254e-b289-4904-a80f-050cf01ff8ba	OV-AU	3	17188	2051.36	793.873
51b25b37-f75c-4380-a0f6-5273e0b7ee33	OV-AU	5	7788	1885.66	229.467
12874085-a596-41ae-b4cd-817cb1ebb278	OV-AU	3	8593	1898.88	351.832
9aecfc8f-62ea-4acf-aa00-d1f0fe6c6556	OV-AU	5	1947	1753.11	67.4713
b75b2663-dcc6-411c-bfcc-574aa33cf388	OV-AU	3	6477	1831.94	134.045
2b40a733-7a63-4bb8-a953-95a4ee28f962	OV-AU	5	7513	1866.61	183.625
cf6c7066-6611-43ec-aef1-295a976cce5b	OV-AU	4	13389	1983.81	417.007
d2e4dc23-992d-4e44-add4-2972718083cb	OV-AU	5	6544	1856	170.742
d4bf6034-aeae-48a6-907b-10e2cc904015	OV-AU	5	15148	2014.75	601.352
6ce42746-88aa-485f-a1c4-1759aad95914	OV-AU	4	5436	1831.81	249.583
acd510de-b732-4a1a-8b72-6d22e763540b	OV-AU	3	13795	1983.42	617.254
25f73b03-4ba8-47ba-ad80-6ccb82105c98	OV-AU	3	12224	1952.71	435.82
d9e66fc5-9018-4568-b388-c5eb756f7823	OV-AU	5	7390	1857.5	195.875
5b560f4c-d2a3-43fa-b394-abef78bdefc1	OV-AU	5	5073	1819.41	128.781
8b28f6d2-4b7d-493b-826e-b119a4fb0cb4	OV-AU	5	13930	1988.02	573.654
0009b464-b376-4fbc-8a56-da538269a02f	OV-AU	3	15469	2017.96	545.871
6fffe0cf-bb38-4e77-88ab-a256bd7fbbce	OV-AU	3	16219	2027.32	142.72
d8c2b4b2-e12b-43d2-bafc-87b29f027797	OV-AU	4	19456	2089.5	969.958
f26b1f44-12de-43ba-85bb-bc61741a5a88	OV-AU	2	10351	1927.39	110.386
bc9b66f5-fcb8-4545-ab2d-438bb810edc0	OV-AU	3	10503	1932.07	228.811
da43386c-47f8-4e03-b6ca-8b94e13792e7	OV-AU	4	13440	1980.32	574.872
504cdfc5-6721-43ef-b31e-fdf52f0cd9cd	OV-AU	4	10675	1930.2	268.236
f858d813-f3c5-4ad9-8c20-9f231d6624d8	OV-AU	3	13891	1966.98	161.311
8888e808-594b-4c76-b2e4-62aa56736f7c	OV-AU	2	14912	2007.59	458.938
c2ec7f57-8510-4bbf-a2e9-dbd9ce8dcad1	OV-AU	5	7389	1848.73	135.876
9e6806c4-d331-4025-abee-2f576e3bf182	OV-AU	2	19868	2085.04	496.954
5d922e48-aa70-454d-9417-c9af686feebc	OV-AU	4	2892	1765.29	70.5066
4679f37a-4f09-449b-a1d8-1f02847996da	OV-AU	5	6796	1854.43	152.95
1659bae5-3140-4d05-891c-81b48277b2fc	OV-AU	3	5046	1830.96	146.888
3c2b1509-1eb9-4b79-9569-57810f291499	OV-AU	4	6661	1859.45	205.811
f1504811-8363-41e6-b43c-62452b1262d3	OV-AU	4	8343	1891.11	234.621
3a6bce45-0431-49d8-82df-b1d9a738e5a6	OV-AU	4	5150	1818.12	134.886
01df36af-3617-40fc-9892-f54ce433cf71	OV-AU	3	5663	1834.2	184.009
dce54d09-9827-4fe2-abe1-c5b7d528ba7f	OV-AU	4	6328	1849.61	142.894
ae82fead-2671-4335-a342-67bb69935ad9	OV-AU	4	6947	1869.05	258.171
bbe59385-5f83-43f6-a485-517c860bef6f	OV-AU	3	40446	2475.63	1786.93
dbbd54db-4470-4df6-b5be-3e175c7133b0	OV-AU	4	8784	1896.98	269.133
123c9d1c-72ba-4d82-8e57-d5caa52a40ba	OV-AU	3	7311	1860.1	185.394
89dad92e-5b3f-479a-a6da-a94ee7df7f8a	OV-AU	4	4404	1804.86	97.5202
09508a0d-ebe0-4fa1-b7b2-1710814181cd	OV-AU	2	10060	1908.84	256.729
f6189828-eeaa-4d21-b163-53bf3d47a640	OV-AU	4	10279	1927.8	416.999
03c3c692-8a86-4843-85ae-e045f0fa6f88	PACA-AU	3	17626	2056.86	735.31
748d3ff3-8699-4519-8e0f-26b6a0581bff	PACA-AU	2	3892	1820.07	92.0268
bbbc531a-dd41-40b7-ae59-e35508aea0c7	PACA-AU	3	2143	1756.65	59.928
05070acd-3ec1-44bb-9c32-26d3a483a72a	PACA-AU	3	4470	1834.71	109.676
ee8ba991-8c96-476e-b096-49f3aaaffc2f	PACA-AU	2	7506	1878.2	202.325
ee5d5e7d-78cf-4a29-a9ee-56aa3da877dd	PACA-AU	4	3981	1837.21	168.436
a2238b5f-0513-487a-9b1b-7bef85ebf336	PACA-AU	2	4686	1829.42	116.58
7fcd8af9-4d73-4c97-95cc-b30b09f21bb2	PACA-AU	4	4066	1813.34	99.8148
8454fe53-869d-41c8-b0c8-a7929d00eec3	PACA-AU	6	8058	1875.29	286.11
cafe9603-a804-48fb-9217-e2d1c3c346c5	PACA-AU	3	8993	1899.48	208.304
b37d6283-6f95-4975-a794-f3d5c4bbc7b3	PACA-AU	3	3072	1784.96	77.9704
20d1b88b-3ff6-4201-a748-6a993500c652	PACA-AU	3	2289	1775.01	53.188
3c86ba21-7b11-4ec7-9d20-a2325197c676	PACA-AU	3	10012	1910.2	215.044
4db9e471-0068-4ec6-9bcb-33ef5fdec33e	PACA-AU	2	4625	1806.07	64.0394
84a6ea88-eeb8-4060-a90c-e4abac013ad4	PACA-AU	2	9740	1890.78	161.687
1447c8cb-25d4-4092-8919-4df08f898d2d	PACA-AU	3	3819	1830.95	116.716
5b41e033-6df8-411e-a13b-59eeb8afbf9b	PACA-AU	2	6786	1861.41	141.42
1e181878-c640-4e91-a620-3fc4b08a4de1	PACA-AU	3	6574	1861.05	169.039
cfe0bf13-2ff4-4164-9b6a-cd3615bf3ddc	PACA-AU	3	5335	1840.65	171.54
21b1a37f-e91e-4ce1-83cf-bb89b8d0fb35	PACA-AU	2	3712	1823.8	87.6755
2102558b-87b0-447b-bb9a-e4ae9df8b75e	PACA-AU	3	6403	1854.39	198.344
75fac59c-3346-4c5a-bb9f-fb67fec8d13b	PACA-AU	4	6520	1844.38	151.055
654dba9f-cfe5-4121-97c7-868613cdef53	PACA-AU	2	5951	1843.03	141.791
1a841850-fca0-48ab-8c78-db0bd5a64435	PACA-AU	3	9305	1900.38	309.049
b7008a98-5aa0-4cc9-9bee-af2a422266db	PACA-AU	3	9702	1905.98	241.422
7f42e118-aab6-438a-9e84-e7451fe12d7e	PACA-AU	2	5684	1816.94	137.472
33070975-0f35-4518-9ffb-4c6170c32534	PACA-AU	2	5252	1813.53	95.0476
68ba1105-569a-4209-9b45-0e2d64931806	PACA-AU	4	5006	1820.03	130.794
1f81a1b0-8089-44ef-87b5-b3359a407ad2	PACA-AU	1	3204	1782.15	79.2286
ec646623-6d33-4fbd-888e-89f55d82eb11	PACA-AU	4	6928	1859.97	240.754
12f038e1-00af-4c64-a2e0-9e63323492ef	PACA-AU	3	9125	1908.29	352.182
edac1323-2497-45e6-9148-e9c955292ba2	PACA-AU	2	4687	1816.04	136.009
1c9fbe26-1447-4335-aaab-06d6bb3e2741	PACA-AU	2	4332	1810.87	106.49
e56b0990-ff67-47c1-b9ad-87ef1d4aa2ae	PACA-AU	2	11420	1928.46	188.56
3bfbc33d-804b-4bb3-97ac-97563d77b13d	PACA-AU	3	4729	1826.23	154.842
33061bf5-9b99-4735-a810-f2d5eeef6873	PACA-AU	4	3210	1777.03	87.6716
7410c00d-ed0b-48dc-a4bf-eb76ac613980	PACA-AU	4	8057	1873.92	223.03
9c399826-087f-44b9-98c0-bd881646b0f4	PACA-AU	2	4533	1830.92	148.485
f1d9124e-dfa2-415e-b8b8-dd872fd3e2cb	PACA-AU	2	3672	1818.61	91.2608
3e4d0e50-8cf4-4eb0-a00a-ccf0484ecc2f	PACA-AU	2	2621	1759.26	70.2787
b5dd0bc9-6c1c-4272-b920-744de37d0aee	PACA-AU	3	1926	1755.21	58.5101
53534b3c-cd15-4d68-a9b1-6902bb234c45	PACA-AU	5	11181	1942.14	233.466
0cf9bbc2-cbd5-4b64-8d90-cfa416307b39	PACA-AU	3	10739	1930.93	299.918
f7702c0c-9636-4700-a8ae-7a58afd9fa71	PACA-AU	3	6320	1842.43	287.779
bb8176a7-ea7c-42d7-a85a-cec1ca386f2e	PACA-AU	3	3268	1774.12	59.4622
1168944c-5451-4a18-8758-88bf5723bdd9	PACA-AU	4	10929	1935.81	266.971
cf072bfe-3191-4a71-9e0b-decaa28365e1	PACA-AU	1	4602	1818.91	53.8801
9c857452-c81d-4b9e-87a8-5b41f4394f7c	PACA-AU	2	3408	1830.72	80.6977
25cf7449-8c5b-403e-aa75-e2af158598e8	PACA-AU	4	4705	1820.06	128.152
b47aa163-eec9-4225-940b-4373e78152e2	PACA-AU	3	4348	1829.77	112.522
72a5e569-99d4-47bc-be1b-6296a5025080	PACA-AU	3	6234	1848.57	141.69
a5346247-3f30-470a-b4ab-732180786291	PACA-AU	4	4640	1829.96	119.567
046d7386-95c8-4501-9e55-c85bec272a7a	PACA-AU	3	3895	1831.71	107.453
aa4a868a-df23-4eef-a618-e945aa2ce98a	PACA-AU	4	18452	2062.41	338.928
60aff7a0-4960-4ed1-922b-3233ccbfdba1	PACA-AU	3	4365	1819.93	92.8342
51458c86-0fdd-470e-b059-1ffbffc92a7f	PACA-AU	5	5837	1839.86	235.736
02e5c36f-5bec-45e2-a048-875653b85ca1	PACA-AU	4	5111	1831.19	184.281
9ebac79d-8b38-4469-837e-b834725fe6d5	PACA-AU	2	12037	1949.5	399.261
6bdf00f6-670f-466e-87fb-e853e41f000e	PACA-AU	2	3240	1773.21	101.141
7ccb9a4d-6f48-41c2-a630-27fde8c67d60	PACA-AU	4	6953	1864.45	268.767
1ac54c6e-a1e4-4f3b-b4a5-cdb327e0dca6	PACA-AU	4	3342	1825.36	82.6159
7b318282-5df4-42bc-b1e0-0e4a66ba9204	PACA-AU	5	2673	1768.34	64.8032
3b526846-72d6-4e10-b7cd-8cdb45a92a1c	PACA-AU	3	9434	1897.86	222.46
e0aa815f-668a-4de9-bb32-3f215bb7f843	PACA-AU	4	5891	1831.67	185.27
5255d645-d3d2-422e-8449-046cd21f4935	PACA-AU	5	19235	2091.17	714.881
8d67c121-37d0-4fc0-a349-2c9452589d65	PACA-AU	3	4283	1815.67	96.9034
dc856038-f5f7-4dfc-a0a4-3e3a6b8d160f	PACA-AU	2	4540	1809.8	103.74
f5bb7ae4-4bb4-4e87-b83c-bc8620584989	PACA-AU	2	4719	1830.09	115.929
7cb71498-6ada-43c6-912b-bad4f93cf580	PACA-AU	4	13140	1973.2	265.819
a5d5c238-0447-47fa-9a81-3b823cbdcea6	PACA-AU	3	6404	1845.43	179.279
a492a32b-bf2f-4f8c-b06e-794a4baa2fe7	PACA-AU	2	3464	1831.92	79.2269
5f94cb62-4019-47ff-bf6a-eeda8e9e033c	PACA-AU	3	4181	1816.39	166.622
0554ffe5-31f7-43f5-8372-2b73c9cf3527	PACA-AU	2	5123	1822.08	126.295
d91f487e-0895-44ef-aeb1-a62bd576f8b0	PACA-AU	4	7619	1879.93	264.655
ef3a0ccd-85bc-4e5f-a8c6-5a2e2d9e6717	PACA-AU	3	6484	1833.06	131.858
0fbd94b1-bb34-4620-841b-861a0b5e0c12	PACA-AU	3	9853	1917.56	267.656
78100212-65aa-4365-8b64-4b33f77732d5	PACA-AU	5	9159	1900.73	302.669
71ef8379-03a0-4b81-92c9-1ba666fe4d7a	PACA-AU	4	4357	1806.19	100.785
a3edc9cc-f54a-4459-a5d0-097879c811e5	PACA-AU	3	4318	1815.72	134.255
60e78c80-41a5-456a-9a81-9007d18fd72c	PACA-AU	3	5677	1823.8	160.361
241abdfd-e6de-4830-a233-4bbc5f622725	PACA-AU	4	10930	1926.98	373.337
4cbe411b-b05e-46bd-bea8-126289a0866c	PACA-AU	4	4635	1818.96	128.882
9df57388-7de1-4c90-910e-ef63a246dff1	PACA-AU	3	4278	1811.79	97.7736
88bc38ba-ad1d-431e-a67e-0a5a23678386	PACA-AU	3	2927	1766.84	66.0721
fa54205f-7e51-4e5a-9f0a-5e8a2e40235f	PACA-AU	3	2886	1778.42	86.1009
e97ea3d7-9fcd-4df1-9ea8-587cb3be75ec	PACA-AU	3	4905	1819.79	130.087
d4907a1b-8b06-47c5-8bca-c781d9cddaf8	PACA-AU	3	5868	1822.66	160.589
90b3c237-29a4-48b3-90b3-9f2c0ccb5928	PACA-AU	5	6169	1843.09	207.798
2b6d4d66-7f0b-4bc0-b3d6-171956a937c5	PACA-AU	4	4159	1816.61	133.52
88d5a8b2-daba-45ce-90bf-480fac85bf1d	PACA-AU	3	5551	1826.99	162.82
f4e926fd-006e-4c85-b71c-1433c325acb0	PACA-AU	3	5798	1828.96	122.386
c15a51cc-4fdc-4343-a410-13ddc238dac8	PACA-CA	1	2990	1748.57	36.8907
7981bbf3-dceb-4d89-900c-555967e97921	PACA-CA	1	5475	1825.74	84.7763
1a0ef226-41a5-4b56-9078-4b7834f0c976	PACA-CA	4	4715	1827.07	122.977
4aa7eabc-0419-4897-b7af-5dcccfd6ac2f	PACA-CA	5	14159	1989.53	527.307
7ef9fd9b-d349-4ec3-ab4d-1a1d11c0204b	PACA-CA	5	2806	1763.7	77.2675
91b6fd6b-547a-47e4-8ecb-a6f1826ccfd3	PACA-CA	2	2649	1766.18	103.761
3fb8f017-576f-4901-b8bf-3a58e5d43de3	PACA-CA	1	2327	1717.39	39.8612
29a00d78-b9bb-4c6b-b142-d5b8bfa63455	PACA-CA	3	4038	1828.29	120.129
c9e7c629-7b57-4ede-b315-0cea8c97c48e	PACA-CA	2	5117	1838.2	140.292
fdbd0277-ddbf-4cc5-8ec3-3644b9553627	PACA-CA	3	4654	1818.98	127.463
81bc7f0c-865d-4801-a935-2ab04170df53	PACA-CA	3	13833	1995.42	258.405
2e43e0ca-54ea-482e-acf2-0048d9187a5c	PACA-CA	2	6649	1856.77	214.397
96cca60e-17dc-44c3-90f7-1b57b0e08e5f	PACA-CA	4	4169	1824.25	122.492
1b0fe1d5-b286-4f49-ae92-94d9c6db9657	PACA-CA	6	4131	1826.43	117.927
7266ec7b-4824-4b88-910e-e9bfb848d55f	PACA-CA	2	5279	1838.44	141.525
441d2f21-b448-4fc8-8c54-9b85aca56237	PACA-CA	4	5614	1835.2	177.989
bbff7954-95ec-455c-b0bc-92f67a09ee77	PACA-CA	2	4929	1833.66	113.937
2c48eefe-2a08-47bf-8e4d-cbaab6777150	PACA-CA	5	2649	1777.18	88.2345
da1ed4b9-f428-48aa-834d-1d9673999044	PACA-CA	3	4686	1826.29	122.872
efc39172-083c-4297-b922-3f58df781332	PACA-CA	4	5684	1839.07	141.386
fa9a3247-a465-4fdf-bb64-5afaa83a5d76	PACA-CA	1	3093	1747.86	38.5528
53e6a756-bdcc-4217-afe7-27d776159544	PACA-CA	4	3699	1824.53	214.429
02c97e2b-914e-4afc-bf50-78f0cfbfa67b	PACA-CA	2	3571	1818.09	123.025
72f82fbd-9838-4082-b605-bc3d80226f16	PACA-CA	4	12511	1965.99	360.154
b04624d2-d8f8-4b51-be1b-72c73d8055f9	PACA-CA	2	2819	1765.56	69.3632
ded2689b-8e37-480c-b37c-acc538e54ddf	PACA-CA	3	3987	1837.47	110.008
4652ae03-b096-42d0-bdfa-3f6281d4f023	PACA-CA	2	9877	1917.99	294.295
33bcd589-80db-4a58-8f83-a48cb60e0fda	PACA-CA	3	3419	1825.85	84.5542
cba4de91-cce7-4edc-8450-d0a52c959586	PACA-CA	3	2931	1775.36	90.2274
2bd9ccca-3fae-4b66-a762-6f30d6276222	PACA-CA	3	4939	1821.8	128.421
31c75873-abb4-4d88-9e2f-07497a6c892d	PACA-CA	5	11406	1950.49	467.913
f94c4f69-8119-4eaf-97c1-5106890c14d4	PACA-CA	1	7650	1833.82	68.379
569ff1b4-de87-4309-8484-80549aaf9485	PACA-CA	1	1943	1720.73	41.1683
5650dc4e-8bce-4716-9199-cd5750d7a888	PACA-CA	3	3879	1814.05	97.1014
7ccee959-1e87-4a39-b6b3-840ddcb94995	PACA-CA	5	9879	1913.22	245.758
2bf5b018-9f19-4fbd-9e1f-7d958aabe5d1	PACA-CA	5	15872	2032.91	472.416
d5796835-d6cd-427e-a398-5fbef88b0648	PACA-CA	4	7363	1869.63	144.23
96ba50eb-3c12-41ad-ac7b-d23b2001fe44	PACA-CA	3	10676	1933.34	416.787
97c46ede-b280-4344-8dbb-e860c6472239	PACA-CA	3	5815	1834.53	149.797
0b29c893-03bf-4131-b192-c14a2788d411	PACA-CA	4	19390	2078.11	586.655
6ad44218-d34e-4126-bf56-1be2140cd3fb	PACA-CA	4	4453	1823.06	134.903
4c4aa1b1-fda3-4c5b-b588-68aa727500ad	PACA-CA	4	6004	1840.58	211.181
25c32aca-6738-43ef-a103-243f2f9a3b43	PACA-CA	2	4941	1816.68	92.3013
c13fb736-614c-4d5f-83bf-2d7586f4fb53	PACA-CA	2	5171	1835.02	144.573
46e166fe-3b20-49ad-98db-42c854c61c93	PACA-CA	5	3800	1817.19	128.254
cc7af465-22ed-485d-a78c-282b840bf7c9	PACA-CA	4	3609	1823.38	86.8732
d05ea63c-86a3-463a-a790-2edaa74b4da7	PACA-CA	4	6052	1847.55	235.297
5d9ff58c-5702-48fc-a66a-d1276327fd49	PACA-CA	3	14827	1996.61	403.247
5187e77d-f412-4303-8049-11d1aa1a0235	PACA-CA	3	15256	2016.47	631.109
f283ed80-8302-4f26-99ed-ea20d101289d	PACA-CA	3	4365	1837.79	169.516
ef002c3d-358f-4fc0-98f3-2f8b89de4374	PACA-CA	5	4969	1822.84	124.282
65d2dbc3-a163-4696-b246-47a430e66572	PACA-CA	5	7623	1879.93	266.929
e1df938f-1f23-4291-98ef-13db6debb796	PACA-CA	3	3935	1818.27	159.81
ac02c38e-5fca-4995-b0cc-39b6189976a3	PACA-CA	5	9615	1910.29	408.022
bcef0b6c-6584-4090-9d28-ef784a7e5fbb	PACA-CA	1	4230	1816.34	58.4299
d1804679-e728-4597-ac69-49554c087b9e	PACA-CA	1	4817	1761.23	46.3334
1c28e44a-6e6c-44ed-b58a-e3262c0e6759	PACA-CA	3	4173	1819.5	95.9505
70dd8453-11d3-4105-a8d0-6a755c52495d	PACA-CA	2	4464	1822.82	90.1649
230f53ef-be3f-495e-9b95-b0f670bd6908	PACA-CA	1	1034	1667.86	40.3175
a7a56d67-1bd7-4d69-9237-34c2d261261b	PACA-CA	1	6934	1823.79	97.3116
7d7fff91-3f69-4123-b514-140ed3d9cd66	PACA-CA	1	2232	1747.79	28.7797
8c233a11-3b2e-4273-bbe1-b5a5f5a351d5	PACA-CA	2	3357	1826.39	50.7189
01b0848c-ae36-4ade-a3da-d297b003c99f	PACA-CA	3	32763	2329.88	1091.63
c0523251-3ac2-4292-bb00-9ae9ea9009f6	PACA-CA	2	4696	1812.17	94.2592
efacd7d6-56cf-4f6a-87f0-1a7ab6b1a643	PACA-CA	4	4702	1820.18	94.1987
e7048a93-a1ed-4cdc-a1ab-fa507408ca77	PACA-CA	3	3758	1820.61	160.756
7f5fd36f-6e30-45ca-92a5-d8a8a8ee1bc2	PACA-CA	3	3829	1818.73	91.1715
b54b9433-ec10-4cb5-a860-4555da64917b	PACA-CA	3	7009	1853.07	315.229
6b20f942-7b89-497c-8a2e-ccce74d20ca9	PACA-CA	2	5369	1824.7	127.621
0fc63b79-7fff-441d-88fc-922d53c787ab	PACA-CA	1	5103	1759.18	45.7486
1327bbd4-a466-4e26-905f-cf91315f1cc8	PACA-CA	2	4849	1820.54	56.2371
cb4608a7-6aec-4cba-b20f-489e214c9dbd	PACA-CA	2	3831	1835.98	203.417
3933c60d-73d6-4f74-ae02-fd545fc1f092	PACA-CA	4	6923	1855.48	185.762
af9cfac8-7fbe-49cb-aeca-8d68aea57994	PACA-CA	2	15395	2009.25	371.671
4a4e0397-8702-46ef-aaa8-3980f03a40bf	PACA-CA	2	278	1731.51	20.5751
09e1fe3e-bfd8-4175-ac42-0e1bf0ba5523	PACA-CA	4	6083	1830.43	166.535
6fc0cb07-9713-4355-8543-f85d1c5505c2	PACA-CA	4	13196	1963.35	283.528
78103d9b-0b8a-431e-bb58-5c99fbea12e4	PACA-CA	6	55519	2758.11	2206.71
7c43c006-d917-4915-b304-65995b6c0d46	PACA-CA	3	4819	1840.48	107.884
39c6c3b3-4683-4d11-984c-ed589188da65	PACA-CA	4	8536	1879.29	225.828
42f00950-09c9-461a-8423-d5b04a96af10	PACA-CA	2	5635	1841.73	168.748
40378b7a-a65d-4510-aaba-a34c4058fac7	PACA-CA	3	6682	1862.16	170.261
4a88981e-e409-440f-9bf0-71ca1bab8b4e	PACA-CA	4	4186	1806.65	103.755
52f43b72-15ea-40a0-a3b4-4bf22bc0bf25	PACA-CA	2	3732	1814.7	95.5741
170ad241-9e24-469b-b7ca-3fd783a89b21	PACA-CA	4	7143	1856.66	224.124
631ab9d0-5400-400c-b0bc-c3e576bcfe06	PACA-CA	5	3186	1783	111.96
3ed783cf-2248-44a1-a2a2-d6b6519b91ef	PACA-CA	3	9791	1907.72	309.44
c741fb12-8160-43a7-bc70-2c545ea0031d	PACA-CA	3	7354	1859.77	226.951
b80ca528-2c5f-400c-8df3-9c47869a64c2	PACA-CA	3	4514	1816.9	100.719
75cd90ef-e884-4812-bbf3-5a524d95147e	PACA-CA	3	4830	1808.64	107.57
0972bfcf-c6c6-48cc-b820-cdfa6279a4f3	PACA-CA	4	8294	1883.76	247.382
ffe4bb51-e98a-41a7-a4e1-c3970386889c	PACA-CA	5	3504	1811.11	132.05
73058c80-607e-4b55-b112-8f8f6775d014	PACA-CA	1	7630	1849.31	123.085
db2a1df8-487d-4dad-a347-5c5ed539d5ad	PACA-CA	3	5560	1816.99	132.669
129459c1-38be-45da-bb87-18848c97c544	PACA-CA	4	7576	1870.11	218.423
e7603fc8-9b73-4c17-86f9-46ca1bceeb1d	PACA-CA	5	4049	1837.31	78.5649
b710b214-5666-4054-97ef-3b9ac2bd90ac	PACA-CA	3	5034	1811.82	103.944
2fdfb06c-0d2f-4e1d-9756-bcb08a7f90af	PACA-CA	3	4026	1813.16	98.4458
89195d56-1ef2-41df-b200-9f18e38f574a	PACA-CA	3	4962	1831.84	180.398
9011cf17-0783-4f9d-b355-4f0fc1a2e78b	PACA-CA	3	4356	1821.79	124.383
b5cabba2-30a4-458e-897c-00ec3fefa6d2	PACA-CA	4	5829	1838.61	242.052
2b3837b3-ee29-4a08-848e-1206404da986	PACA-CA	4	4711	1814.07	136.886
e5193d7e-e8b7-4098-bf98-8b3a62781d13	PACA-CA	4	7054	1859.96	254.457
2564a262-03e8-467b-9ea2-f3ab38d75ae1	PACA-CA	2	5847	1825.73	132.856
c3679262-63d7-463e-9501-6ab3f177aee8	PACA-CA	3	5583	1834.16	304.973
9ffe694e-b488-489e-bdbe-0800e505eec4	PACA-CA	3	4623	1806.07	106.578
fe96d91c-3686-4125-af71-b8703a011ad4	PACA-CA	4	7665	1865.09	223.289
8be6b14d-286a-471b-a282-ab98bc6050c3	PACA-CA	4	4412	1821	160.582
3fba4880-cb7b-4ac5-ab5f-728614faa1ea	PACA-CA	3	5825	1842.65	168.475
32fa6457-c8bd-4d26-8106-925baf13df68	PACA-CA	3	4570	1821.98	124.863
4c027164-12de-456f-b933-6bc91f70b46f	PACA-CA	4	6078	1843.88	240.742
66290cc6-1f1f-4a0b-83d1-423952da4840	PACA-CA	1	3954	1759.3	41.7184
644c669b-937b-4adc-81b9-6a1811cba9da	PACA-CA	4	3247	1777.5	118.98
94652d14-2e4d-4f4a-a4f7-8df77df788c0	PACA-CA	5	3016	1777.62	91.7466
228fb827-c05e-494c-8a21-e1d925e100cb	PACA-CA	6	4686	1829.28	151.175
ca284012-bd06-47a3-8a9d-c6b185d87d85	PACA-CA	6	7600	1876.93	175.06
754d26af-f184-497c-856a-cd1ea7a5115c	PACA-CA	1	4978	1785.15	72.4447
7d04f401-3505-410c-8def-0348ecd8aae2	PACA-CA	3	5394	1829.75	156.594
1776f326-b12f-4355-8107-80fa6fcd2159	PACA-CA	3	3950	1825.58	151.37
183b04f5-107f-496c-8e9a-8263dd00cffa	PACA-CA	3	12331	1964.99	541.688
e6eda5db-4d4f-418e-b0d4-ed9b3e5259d3	PACA-CA	3	3253	1778.1	160.049
95cc9620-7686-4805-a96c-cf8e659847c3	PACA-CA	2	5043	1815.95	195.227
09cb8bc5-13ac-44ac-9b7d-6de143373570	PACA-CA	4	7703	1878.49	302.026
a3210fd0-344c-468e-8ff2-2d0869a2fb75	PACA-CA	3	5144	1840.98	169.1
8282283d-247a-431d-9421-0fcc52f0a897	PACA-CA	5	11956	1946.18	338.627
39d38c06-3779-4ca4-b103-1d096f93dae8	PACA-CA	3	4022	1828.27	84.7307
54195db3-94a9-4538-8bb8-9953d936acd4	PACA-CA	4	11998	1960.31	318.332
bbdd7393-024b-4073-b5bc-ef7a68c15b8a	PACA-CA	5	18071	2062.85	520.683
f4ada7a2-c4ac-4f89-ada7-4645861002cb	PACA-CA	3	9738	1905.29	224.607
9078333d-73d3-496a-9fc3-a94353b7e107	PACA-CA	4	3933	1811.27	102.533
f4e673a9-5b85-46e7-bcac-2ce6e1026896	PACA-CA	4	7161	1856.82	189.388
6297aa77-37a0-4f46-987b-32bd8653c0c2	PACA-CA	4	4372	1838.93	107.766
368e592d-260c-4f58-81c4-a9f1e6177a4b	PACA-CA	3	7178	1853.39	160.444
b8270565-9e02-4d46-9534-08206bfd027a	PACA-CA	3	2680	1769.53	62.9875
ecfe388a-99f5-44b9-9226-a6ae6d892538	PACA-CA	4	4576	1826.87	149.879
d8de6de6-4cfe-4239-9ebd-3437aa65efb2	PACA-CA	2	2707	1771.39	59.5573
079bcb09-a075-4313-9a3e-dd67734a8c5d	PACA-CA	3	8080	1877.91	251.678
e4c8c7f0-5bac-4d59-91c4-c98207150548	PACA-CA	5	8925	1891.54	217.339
d333b55b-8bac-4a99-9d23-3cc0c25057bf	PACA-CA	2	3778	1817.02	95.6464
1a5bf97e-3d49-4d3f-b385-ffa7a295be9c	PAEN-AU	4	1139	1737.51	34.071
7c477f01-8000-49dc-a692-e47fc15e0b4f	PAEN-AU	4	960	1738.76	26.0016
b4e5626b-44fe-4cdb-a7d5-42028e0dbc4d	PAEN-AU	5	1772	1758.97	54.4844
16c6f975-48fd-4cda-946a-777cb922949d	PAEN-AU	4	2374	1753.51	75.4744
9cfa4e8f-ea4d-433b-8c2c-54f66ecb7e43	PAEN-AU	5	3355	1813.38	163.439
559c30f2-8ae7-43c8-819c-800261065e06	PAEN-AU	3	4620	1827.06	122.128
59e2d6d1-debd-4796-ab0c-6a5673a990fc	PAEN-AU	5	3127	1777.82	164.428
0e7ac212-0469-4f17-9432-205ab1831257	PAEN-AU	2	3472	1806.06	102.733
4b5d9d8c-ff95-45f4-9287-2804e8a98ade	PAEN-AU	4	3286	1826.27	83.8884
a4beedc3-0e96-4e1c-90b4-3674dfc01786	PAEN-AU	3	2685	1777.36	85.3357
5f13e9b8-6c8e-4fd7-aef1-da4e5d5e2a5e	PAEN-AU	6	2691	1776.24	91.041
69fe982d-6ab8-49b7-9efa-8349d60eb076	PAEN-AU	3	1009	1736.64	32.8431
aa215f18-ae1f-4f0e-89dd-ac59ee8c8c44	PAEN-AU	3	5237	1824.25	157.129
bf91afc4-aa2b-4365-80c5-b98c9d118e10	PAEN-AU	5	1714	1739.62	41.9264
3728982b-4547-4249-bd42-72a91d3fda8c	PAEN-AU	2	1180	1736.72	33.219
cef1fb1c-18fa-453a-b87f-295d3b0bc12b	PAEN-AU	5	535	1666.45	40.8919
5ee28a35-7aa0-48e3-9c14-daca7b0241fe	PAEN-AU	3	1723	1754.77	63.9144
7ae3671f-bf98-4693-8f35-3b762c9121d4	PAEN-AU	4	7531	1870.82	283.247
0363fe2c-d765-450e-8b1a-d13a23d9af2a	PAEN-AU	3	996	1736.63	29.8832
dc4ba4bc-6333-4fe9-8805-e058cc9e6e18	PAEN-AU	4	9093	1898	182.508
01c8e465-2b4e-4519-bdef-c3ac06b43eeb	PAEN-AU	3	4069	1822.34	128.376
d404ac28-da11-4746-9c3b-cf0b1888f67b	PAEN-AU	2	5221	1838.1	141.596
44406493-37f4-48c7-961b-8714be50773a	PAEN-AU	3	1389	1753.45	51.6595
5702affd-eafe-42a4-8f56-c1f22f8f184d	PAEN-AU	4	1913	1764.05	79.5452
96e99cf0-707e-49f3-9ec6-cb4f90ecf7e4	PAEN-AU	3	1238	1739.52	28.6382
5935dd9d-d411-48f8-8512-aa73a63878b0	PAEN-AU	4	646	1736.12	23.078
6dc43234-4f07-4c53-8b07-8d78d9dbad3b	PAEN-AU	5	1861	1756.97	59.6306
00508f2b-36bf-44fc-b66b-97e1f3e40bfa	PAEN-AU	4	2164	1759.44	54.3275
3bb25b72-ceb1-4169-891e-339f22cb0f03	PAEN-AU	5	4204	1824.96	122.678
fbea74b5-b1a8-4767-af7c-e179ce8da071	PAEN-AU	4	1930	1758.2	57.8611
b4860b5f-0a80-4fb2-81e1-4bafeb525b1c	PAEN-AU	3	815	1737.51	22.8427
8c4ebff2-8318-4046-98f5-da8f6b1a9e3b	PAEN-AU	3	1928	1765.86	106.671
1b7838c9-c685-41c3-b184-a2e40c7c4dc7	PAEN-AU	4	3199	1773.14	98.2446
29127cde-548f-4c42-96cf-6f0020c3db9a	PAEN-AU	4	1984	1760.29	54.781
56425c2e-6bbf-4b20-ba07-79a526dd4603	PAEN-AU	4	578	1734.51	25.7973
b5cc4a6d-93a9-497c-a7bb-a5db82edc176	PAEN-AU	4	1000	1735.39	34.2621
05c487aa-72d8-42e6-aa2b-b9b5ce273f5c	PAEN-AU	4	2736	1775.44	91.0564
2660825c-68f0-4631-948e-6da158edbe9e	PAEN-AU	2	2681	1764.23	66.0144
3ae3ce4a-54ec-4c3b-83f2-845696ea0fa1	PAEN-AU	3	1456	1749.75	53.882
48b15122-b1e9-4c30-8fc5-70a07686779a	PAEN-AU	2	1466	1737.88	34.2905
b8068cbb-4523-4ac9-ab17-edd4eb0e2975	PAEN-AU	3	1249	1737.4	34.6026
e541b5b9-546d-47bc-acd6-4006ce0eec1d	PAEN-AU	4	6071	1841.75	245.05
051cb117-16fd-459e-81e5-002eca2b7eea	PAEN-AU	2	376	1731.64	24.5983
606d7f5e-ff98-4245-a9ac-281f5074f97a	PAEN-AU	4	4677	1837.14	171.089
acb5e263-111b-43d8-9bd1-adb9a54e0fc0	PAEN-AU	4	2080	1754.19	67.1502
274723ac-2bc1-4e2c-b31a-1907217b9f84	PAEN-AU	3	235	1735.64	16.7204
dc7faf84-4438-447b-abcf-a3af87043654	PAEN-AU	4	4469	1794.7	76.8303
6c8f3dc9-21bf-4859-9599-231ac040eb7d	PAEN-IT	4	1929	1750.68	65.9811
de4d6f9f-d64a-41b9-a928-64e79b9f7d5f	PAEN-IT	4	1319	1741.64	30.077
df2d41c4-7e79-4a46-aa4a-2a11c051ac40	PAEN-IT	5	24018	2183.18	925.238
b27b569a-2c79-4453-8a2d-41fd0b4dd28d	PAEN-IT	5	3147	1770.06	96.0532
c9e7cff0-aec2-4ff2-8091-7cbea2bf5991	PAEN-IT	4	10748	1925.65	336.189
c766274a-3c1e-443f-9ed4-c0e2b9c904d1	PAEN-IT	4	1338	1732.43	38.8387
0bafd9ae-64b3-492d-a6fd-12aa8edefcbe	PAEN-IT	2	1540	1740.98	32.6731
8cbd1752-7eea-46d3-8623-09e96dfb1fdf	PAEN-IT	2	8112	1888.59	202.983
5174f450-0bf7-4237-a53e-844064f0e701	PAEN-IT	2	2401	1762.66	70.1522
074fd614-5d9c-4bcc-96ad-351aa14387e3	PAEN-IT	4	3466	1829.93	111.874
3189bc97-afd8-4daf-80c9-2d78a08228d3	PAEN-IT	3	1771	1763.96	47.3046
d6faafa5-7279-4dc3-be71-45af5c855b34	PAEN-IT	5	2918	1783.24	78.0912
b499032c-6cb8-4646-a95b-10af2a21a289	PAEN-IT	3	2422	1776.58	80.8117
8c443bd0-7987-44de-b312-5b859e6d13a9	PAEN-IT	2	2699	1779.38	82.1536
79353875-9d86-4063-a8ea-1d998acb1e81	PAEN-IT	3	3390	1816.44	132.698
857a8354-9589-424e-98f4-98b9bfd6dcb0	PAEN-IT	4	1648	1763.89	48.0364
e3eb5217-50e4-49e2-a6fa-f847d091f3c9	PAEN-IT	3	2515	1770.11	93.7439
f89ef95e-6e39-420b-a3c2-ccebcc69ce3b	PAEN-IT	5	3295	1819.29	90.8444
589e0aea-9057-4b8c-8af1-74c74fe46a38	PAEN-IT	4	4534	1836.93	140.316
b24feafa-f2e9-4498-8471-a9e42c80cc9f	PAEN-IT	3	2277	1760.86	69.9434
958d4d1d-25e2-43f2-a18b-59b2c66f0c05	PAEN-IT	3	242	1729.5	22.1426
dc57c2e7-4c5b-4e2b-93c6-f032fcebc2fa	PAEN-IT	3	1340	1738.43	32.3842
d515c7d2-2314-46bf-9736-ff3f3d2ab599	PAEN-IT	3	5986	1839.17	145.725
724bf2b8-a246-4b6f-85f8-95824c03896e	PAEN-IT	2	11722	1947.98	790.352
3ad44032-01fb-4f84-b880-f01bb13a4359	PAEN-IT	2	1722	1736.77	46.4665
ee368301-b2f7-428f-9330-67c054c1a09d	PAEN-IT	3	992	1734.5	36.7912
ed4b53cb-5473-4bc1-9d84-0b0ad93cbd57	PAEN-IT	5	1749	1762.8	49.4798
e07affb1-b6b2-40a4-9c54-0e72f5ea5045	PAEN-IT	4	1884	1763	51.6811
63a907ff-1042-4f9c-a385-55a32b3e103b	PAEN-IT	3	2745	1771.55	98.9331
7243992d-0763-4b75-8066-e8e5309d0193	PAEN-IT	3	1088	1734.63	35.3502
fe63d42b-d471-45b6-9bdf-1a3b55465d37	PAEN-IT	4	2551	1761.02	72.6828
6e776415-ddf4-4060-953f-08ef22441234	PAEN-IT	5	10852	1926.41	339.25
33b99e90-741d-43f2-804b-75721199a0dc	PAEN-IT	3	1249	1742.54	25.2268
1eb1bc62-18f6-4bcb-a16d-aa6a91914031	PAEN-IT	3	3422	1809.86	136.437
4daa2708-d0db-40fe-a07a-763f003adcae	PBCA-DE	4	733	1735.12	24.291
97f451e5-a1cc-4f29-8318-0e6ae74efe2f	PBCA-DE	2	5375	1801.59	74.7836
35b951c0-edb0-47c4-9076-ede346ea7cb1	PBCA-DE	2	1901	1762.16	49.5621
5cbd429f-ffab-41ad-8016-422f1c922e99	PBCA-DE	4	3299	1824.3	190.242
436af904-65b2-4196-ad8c-a4e98081ee41	PBCA-DE	2	426	1736.01	16.3858
8404ef5b-7a64-47fe-98f9-3f63619d2d99	PBCA-DE	5	774	1734.64	31.4646
8bda75a6-86b9-458e-948b-05049b4c52ce	PBCA-DE	2	4185	1823.4	89.7346
cc39b534-5ba1-4ea0-956b-676f6732beec	PBCA-DE	3	491	1732.38	27.1398
68956108-2606-4696-b038-462b6c432398	PBCA-DE	3	780	1736.51	25.097
d17c2123-d262-43f4-9d06-3547f991cde7	PBCA-DE	3	852	1734.63	31.4503
0624eb1d-3aff-4037-a3c5-fc363a9edd02	PBCA-DE	3	1113	1740.63	66.674
51dd1a39-7349-442c-b7e1-7850fb800569	PBCA-DE	3	289	1733.64	18.4723
d8e2af63-afe0-4f15-88b4-78118cf68160	PBCA-DE	3	339	1729.5	29.6734
9beb4126-0112-4c06-80a3-e5dd1c2b88d5	PBCA-DE	2	885	1733.64	37.5393
93be2990-bceb-45fd-aca5-3358d96e9d5a	PBCA-DE	3	3618	1828.54	113.313
d609ce92-9edd-4286-bd5f-b93304cae9a2	PBCA-DE	3	4283	1829.8	85.6317
906f6f1e-569d-4ce2-9273-1f305782f77f	PBCA-DE	2	1618	1747.85	69.2829
e23462f2-cb86-4a3e-8521-221f4bec247c	PBCA-DE	3	1348	1737.57	37.7182
706a1085-5994-4d04-b56b-d301c9ed5afa	PBCA-DE	3	396	1738.14	17.5125
ed46bb2e-97e3-4914-a086-de80e00d6ee8	PBCA-DE	3	918	1736.64	27.2527
880e6970-0131-4966-b13e-8614d33f0df7	PBCA-DE	4	631	1735.13	22.4533
0ba8f2e2-935a-4123-86aa-6e7f5de85bf4	PBCA-DE	5	2841	1775.34	128.96
6d3d5531-16b4-46ec-bd7e-394946855d62	PBCA-DE	3	1102	1738.25	32.4343
5f00a760-fbc0-41f0-b92b-b3c553eac0e5	PBCA-DE	4	2518	1769.61	60.1455
b64173fc-abac-4695-902b-f0acf9444e9f	PBCA-DE	4	1751	1749.93	72.5765
c4c776f8-ee3f-4cce-beb9-8dcf262cdcdf	PBCA-DE	2	1364	1738.68	36.3907
ed1f5a41-921f-469a-bc04-306a5435e067	PBCA-DE	3	931	1733.51	37.9056
f8d89ae2-2c7d-40ae-8d40-34b93b16efc9	PBCA-DE	3	1726	1739.52	38.2328
bd1ce02b-bfaf-4cde-aaac-06097a12e248	PBCA-DE	4	229	1735.15	14.9559
8efb116f-4ecf-4191-8ebf-90a94c1880cf	PBCA-DE	4	673	1734.38	26.8738
cdc672cc-35df-4f10-88f1-d3e40dabf601	PBCA-DE	3	893	1738.51	23.3821
4d121008-0987-4142-a2b8-7dac58f3110a	PBCA-DE	4	599	1734.25	29.6269
6d2a5ee7-9e46-4c09-a982-7b61b5d9bdea	PBCA-DE	3	977	1736.76	29.527
4f3c2c94-fa7f-4945-9dff-e4d4dac95f56	PBCA-DE	4	1581	1749.04	64.3669
1bd74f92-47f6-427e-af6f-299c3a7fe023	PBCA-DE	2	1100	1735.5	34.577
3166f1ae-678d-42ae-9d44-d3d25d6860c7	PBCA-DE	2	700	1741.12	16.9004
391a949d-217a-472c-a6d4-80e548039684	PBCA-DE	2	957	1735.88	34.0984
209a9b10-7129-48fe-a899-d14ba17efe6f	PBCA-DE	3	1416	1737.96	38.5851
34b0c838-bf6c-4d0f-8cd2-d2928adbb539	PBCA-DE	4	1035	1737.39	26.5692
14f41457-25c3-4979-8515-4f33322039a5	PBCA-DE	3	1152	1738.65	30.4181
868c95ad-45df-4f8e-9553-b7c2c5679deb	PBCA-DE	2	2266	1765.97	63.1043
72b62805-76f9-476a-b876-a781e69a2c90	PBCA-DE	3	732	1742.25	16.7984
571ce258-b453-4cac-b05e-05755791be84	PBCA-DE	4	1674	1752.81	70.826
aa4bf69c-a1a6-48dc-96fc-3fe7d2680517	PBCA-DE	2	583	1735.25	23.1135
0609b182-0396-4755-b463-10f949c5b8bb	PBCA-DE	4	1409	1739.67	31.4282
c955387a-16e5-447c-8e69-e4c04a9861d5	PBCA-DE	4	1940	1764.7	78.0319
cc69fe94-0ecf-45ad-a03f-8fb7198e8657	PBCA-DE	4	1673	1741.85	36.9241
bf24366f-fd91-4d84-8b3d-eed80064250d	PBCA-DE	4	1826	1737.92	76.2603
48fadd0f-6561-4294-bff4-d5e4f7dfe79f	PBCA-DE	3	1272	1732.58	35.4014
4a698352-25e6-4137-bef8-b6520d5b1b95	PBCA-DE	3	1286	1725.48	38.4701
ae464652-2f8c-4d94-8b08-cd8f1d29256e	PBCA-DE	3	878	1738.63	23.9339
909f3c5d-89fc-419b-a654-75ac1dbb149f	PBCA-DE	2	323	1735.13	15.7057
147e3496-514e-4da7-be42-7cd9be78ed04	PBCA-DE	3	928	1737.51	25.4482
aa5907cb-3be3-4e23-982d-719417baeb37	PBCA-DE	3	1001	1737.51	29.0433
edc070db-b768-478f-ae75-4c4012bdc3fe	PBCA-DE	4	1444	1739.36	31.6659
5f096d7b-a1ea-4cc2-af73-10108089ae84	PBCA-DE	3	1029	1735.51	33.3836
b16780b0-75ba-4304-87e0-33f1e321b622	PBCA-DE	2	1980	1763.15	80.631
cb56e4c2-2fff-4f09-be34-fbdaa3794b35	PBCA-DE	4	1239	1735.66	41.6369
b68f18e1-0117-420c-9405-e8d3a1e8caff	PBCA-DE	3	1147	1740.89	26.5543
4d6bb438-86f0-4414-962f-2b1cebee4524	PBCA-DE	3	591	1735.26	24.3828
ba5667da-7688-4931-bdb7-d65f391caf60	PBCA-DE	3	1267	1739.82	32.2324
889fb525-5055-4408-a12e-17f1225c9d29	PBCA-DE	3	770	1736.5	24.6612
a65bcd07-c47d-4bda-a2bf-21f68cef2f3b	PBCA-DE	3	422	1735.26	19.2649
6c642c0b-4dd0-406c-ac68-ea376802d61b	PBCA-DE	4	617	1733.25	27.9828
ea121956-77f5-4da3-ab15-0b825469eafe	PBCA-DE	3	658	1734	26.7967
70990332-7702-45e2-84cb-8bbff773f160	PBCA-DE	3	1041	1736.5	30.3719
d9338d73-1d5e-4808-91f2-b5a09f7342de	PBCA-DE	2	409	1732.63	21.7403
573ee34b-43a7-40d8-95ee-0ced4b46a7c8	PBCA-DE	3	1135	1737.91	29.3995
0db9309e-7b95-4ae3-b0ed-dfd4f38d11b0	PBCA-DE	4	2432	1771.6	59.1228
2321c412-7730-4694-bc8f-199d7e51a7f8	PBCA-DE	3	604	1739.62	17.9072
19aa8223-ee84-4b5c-b11a-6ca2a2680b3c	PBCA-DE	4	438	1733.51	21.8662
13446fc4-9fa6-4bb3-a00a-b9265b41eb12	PBCA-DE	3	554	1738.25	17.2644
cc6ab103-f07c-4b80-8c8e-cddc8a4da02e	PBCA-DE	3	216	1732.26	17.7595
d5f92ce6-796f-480d-bf98-e1080a279207	PBCA-DE	4	2079	1757.44	100.696
cd2a045b-fbde-49c6-8be6-c0e3ecee246f	PBCA-DE	3	1140	1741.63	25.6353
4c3f733d-5fd5-4f67-af5f-8c36c5b37be2	PBCA-DE	3	538	1738.25	47.776
637208b2-d8b6-45a3-a389-6f34db18fea4	PBCA-DE	3	1743	1741.21	37.0775
1bea3a72-3b73-4072-a6bb-96a90119d3ac	PBCA-DE	2	298	1733.64	18.1984
04b9837e-9ab5-4eb9-9a9c-ef49e3a62662	PBCA-DE	3	1341	1731.3	41.3817
a2a4021e-1273-4c18-907c-d20454ab898c	PBCA-DE	3	81	1696.55	24.074
cb89cea8-f78e-4024-97c2-8f24debee1bc	PBCA-DE	3	1170	1739.67	26.4344
ce6154e9-3f3a-442f-a608-35e1bab66927	PBCA-DE	3	2061	1749.28	75.3499
37c913e6-9ce5-4338-8849-b5bf7862d36a	PBCA-DE	3	768	1737.63	21.0015
b86678f3-c9cf-4ba4-8248-3efb2a7c4884	PBCA-DE	3	4387	1824.95	196.446
c20cb5c8-a6d0-4150-b72b-3f7e8909d72b	PBCA-DE	3	382	1731.66	23.2465
19b6b9d6-6912-4b85-a4bf-52014bcb170b	PBCA-DE	3	1566	1739.15	37.9422
324adcfa-3fba-45b9-99f0-9d41c0c54d79	PBCA-DE	2	116	1732.01	12.6492
d0161ca7-3c33-4fe5-80df-0cc4b3c4e8ee	PBCA-DE	3	1095	1735.63	41.0381
7dddd413-d2c6-4f75-bbf6-3b202877546e	PBCA-DE	4	344	1729.38	26.1429
f2d18ad2-2f18-4c1d-8b35-46f999a82f30	PBCA-DE	3	216	1732.63	16.9974
b061cb06-e927-4f24-82bb-9e651f7ae0e3	PBCA-DE	2	2190	1769.73	125.369
59bfcb53-91c1-4dce-856a-f4afc8fa6224	PBCA-DE	3	1235	1743.77	22.9449
f663ff15-c8d3-4bff-8bf9-bf8e983579e0	PBCA-DE	3	820	1740.92	20.3075
32a63b4f-3baa-4987-ad30-5bd0c0548088	PBCA-DE	2	1506	1737.81	38.9581
589daa3f-0b76-4c9c-b494-048955e36052	PBCA-DE	5	1532	1755.97	49.5323
2009e5e7-1796-445b-8677-46b3804fe0bf	PBCA-DE	3	773	1734.5	29.5255
ac1bd179-8285-468c-ab9f-7f91151ca0f2	PBCA-DE	3	2139	1754.53	74.3376
2abe2e53-ad9b-4fbc-b9a7-93444f1bea87	PBCA-DE	3	3064	1768.28	68.1699
1f8d8720-30ca-4057-90f7-a34b8383eafe	PBCA-DE	4	1301	1736.5	43.6657
55c75a2a-f3d2-4469-9d23-604cf539d548	PBCA-DE	3	2312	1768.04	106.13
3e1180a5-149c-4e6c-9a29-696e3ba567e3	PBCA-DE	3	2658	1766.35	93.1773
03b5268e-881e-49e7-824f-170c3fc8b11b	PBCA-DE	2	1716	1755.51	63.4285
0e1e628b-823a-4861-aa95-bed2fada7349	PBCA-DE	3	1441	1747.36	56.2776
bdc039d6-4817-4e6f-b8c6-a40b1e8e1a06	PBCA-DE	5	3492	1827.09	146.981
f15989a1-e820-4879-a535-438277acad49	PBCA-DE	2	2744	1747.67	37.4554
aa018d90-5250-4313-9f7c-a3f196765e07	PBCA-DE	3	1154	1739.52	26.8667
6551ec26-4166-4d4f-bee2-444ea2466978	PBCA-DE	2	1106	1739.5	27.0677
9be1246b-3dc1-4928-8b89-2d5ed0c866e8	PBCA-DE	3	2117	1757.73	55.2999
4d690424-b015-46ae-885d-aa6d9031f66f	PBCA-DE	3	1099	1737.64	32.6098
96e62134-b8cc-4931-9c99-1193448c7c93	PBCA-DE	2	2418	1750.71	74.7228
3f3aff50-d71b-44af-85d4-f81e813ea420	PBCA-DE	2	1116	1750.25	47.0361
5fa88c3a-dbc1-43f2-82b2-e0592f35ce57	PBCA-DE	3	2606	1780.24	82.5761
90ab64be-2229-4a8e-b864-4260b6cb39e9	PBCA-DE	3	2477	1769.04	93.1483
8a8dd718-c46e-462a-9793-83d88f5caa7f	PBCA-DE	3	3132	1775.88	160.553
b0d1fde4-928f-4f4c-bff6-33b885582bb5	PBCA-DE	5	3647	1814.45	166.151
c6224ab0-74f5-4f0a-9fe0-c083f806c853	PBCA-DE	4	1928	1764.07	79.2077
7f22b0f7-4040-4c84-939e-894c3050ef5d	PBCA-DE	3	956	1743.63	19.6229
49fa7e44-c86f-4b1f-8849-e5fe5b9de734	PBCA-DE	3	5170	1836.15	239.976
e76128b3-8629-4ffd-b02a-e3f0aae8b1a9	PBCA-DE	4	1888	1742.14	40.6506
518d6c1b-8234-40be-9560-6d383d5866fa	PBCA-DE	2	1549	1740.13	37.3504
27847313-3b1e-47f2-84f1-acadaf265cf3	PBCA-DE	2	1763	1760.83	86.6241
45614404-2149-4468-848c-0796e3757d62	PBCA-DE	2	333	1729.14	23.7534
031962d6-fc7d-4c6c-9d47-ffa45997b249	PBCA-DE	3	653	1735	24.5706
c59188a8-c6bb-433c-97fe-69f79a126d03	PBCA-DE	2	375	1729.63	28.0063
5beafbbb-4613-4bab-977a-11c865e13a84	PBCA-DE	3	768	1736.64	24.6781
7bd4d5e2-69ee-4264-93e4-2ba01418c460	PBCA-DE	1	887	1743.5	17.5388
12ae2ba1-9484-47fe-8a3f-bba94a6abe0c	PBCA-DE	2	428	1735.26	19.363
d8995dfa-a780-4fe6-b3f8-fb464f51a1cf	PBCA-DE	3	1179	1739.23	27.6745
12d7121a-0345-4808-a819-09d6e3227bd5	PBCA-DE	2	2243	1766.94	104.598
5a5a8409-a8f2-4c7b-85e5-b8bd85f2930c	PBCA-DE	2	2706	1780.39	114.742
75e1bdbc-474e-4367-9b4a-963b31f3b297	PBCA-DE	2	418	1732.14	24.0431
18f9240e-7acd-41eb-a154-c2a67a1cbe9b	PBCA-DE	3	491	1731.26	26.8997
aca4d810-9540-4ce3-8ceb-72d396c9b704	PBCA-DE	3	1138	1737.51	31.07
1358ff92-4db9-4e42-b63a-984a7bea425a	PBCA-DE	2	100	1731.26	13.4504
129d2c6c-6688-4b29-bfa7-8df3fe77b25a	PBCA-DE	2	126	1731.39	11.8775
d884d070-6077-4155-9978-76aca7ba1e76	PBCA-DE	2	139	1731.26	13.5251
69d6142c-3a16-46c9-8bed-1f4edc267c4d	PBCA-DE	1	57	1697.05	24.602
003819bc-c415-4e76-887c-931d60ed39e7	PBCA-DE	2	104	1733.52	11.686
52f2d49e-f24d-41d2-9f73-33bd1cc51bba	PBCA-DE	2	99	1730.5	12.0354
06018aae-1107-4899-bd24-14e6b1f94709	PBCA-DE	2	196	1728.75	22.3099
de92d076-24b7-46eb-8df6-56094d264f3b	PBCA-DE	2	445	1732.64	22.647
aa2654f4-94f9-487a-b415-85df69261161	PBCA-DE	2	195	1728.63	24.5554
62ac7c91-da99-4144-b927-e90528dcd8d4	PBCA-DE	3	219	1734	15.7867
b61f7f76-f365-4071-a28d-bf354d5a670d	PBCA-DE	3	509	1677.48	44.5448
de55876b-5d7d-46e7-bf3e-35db7a155300	PBCA-DE	3	511	1733.5	23.2779
bc5160ae-d629-46c4-b068-7075876b9103	PBCA-DE	2	362	1729.39	21.9232
3baecfba-6977-4374-8bc9-22240abad9b5	PBCA-DE	2	128	1728.74	19.9399
6e516c4b-fee7-4336-8470-494588e645b3	PBCA-DE	2	427	1731.38	24.4129
7ac3e543-3bc2-4a59-84fc-b5aa0def592c	PBCA-DE	2	472	1730.39	31.3695
6f4d836f-e86f-4b12-9549-7117f59e3d4a	PBCA-DE	1	83	1689.16	24.3915
6239e340-d50c-45b1-a7ca-e1135671ae0f	PBCA-DE	2	77	1687.91	25.8828
a7fb0931-28df-46f4-bc0f-2011fc91f0e1	PBCA-DE	2	341	1729.39	23.2458
ef76231d-5a21-4bbd-9847-c01be6fe8916	PBCA-DE	3	123	1734.27	13.2824
759d30b2-ddb8-49e2-a604-57ff9222d3a0	PBCA-DE	2	90	1687.96	24.5238
a742a46d-2594-4efe-a701-4a2737ffae81	PBCA-DE	2	357	1729.64	27.9607
ea351a5c-2982-4499-b631-c003deff7d33	PBCA-DE	2	322	1731.64	24.1378
cb74d12c-eed1-4b14-8f93-d70e625eb65e	PBCA-DE	2	373	1735.63	17.901
49b26ab5-2ca9-49b1-ae83-573fa41af2cd	PBCA-DE	2	157	1732.38	12.5217
924613ef-8732-4703-a387-136d37b2ba6b	PBCA-DE	2	137	1729	20.1158
5714b52d-7048-41b5-8141-bf42d960abe4	PBCA-DE	3	265	1732.39	18.61
0c8f7e63-7a3e-42e8-9408-c5cbd2f52f9d	PBCA-DE	2	90	1732.89	11.6995
da10f77f-4414-4125-b359-de596421cca6	PBCA-DE	2	87	1730.38	11.4031
5fe83740-0688-46fe-97b4-4c7c8cfa206e	PBCA-DE	2	92	1730.25	11.9305
f21832da-df8b-43d4-9bf4-34ad72b1bcd9	PBCA-DE	2	96	1733.14	11.6507
bb45c6f5-49cb-418d-85bb-3ded165e2d07	PBCA-DE	2	193	1727.87	19.8969
36160be6-368f-4cdb-b1ee-9ed5b64462fa	PBCA-DE	3	158	1732.25	14.626
02706819-bcab-4c49-a569-a4a8c60db1c0	PBCA-DE	2	79	1696.42	23.2917
d4ecbf52-f6a9-4394-9d3b-8eb8eee1b17b	PBCA-DE	2	37	1694.77	23.2065
dccddb92-bb26-4dc9-a935-2320d089a54a	PBCA-DE	2	229	1733.39	16.5982
3b4ff158-c6d8-4a26-9568-0634ddb4a609	PBCA-DE	2	363	1737.51	16.602
7f9382a5-f6da-4fe8-93ad-6adc91f508fa	PBCA-DE	2	129	1734.64	11.7546
ea7d37ca-0dac-4ae6-ad03-97c6df3d116d	PBCA-DE	2	458	1736.91	18.2472
0292a46f-a282-4b7f-a7d6-ac55cc7324fb	PBCA-DE	2	281	1733.38	18.5513
e68bc7b4-b6b1-4807-b52c-7c7a19cdc373	PBCA-DE	2	506	1733.38	25.2458
bb91765e-4c55-4e7d-93e8-77face8c91f4	PBCA-DE	2	136	1729.25	19.9499
49900a43-d42e-4052-a8cb-1563b82ad0a0	PBCA-DE	2	88	1731.75	12.0534
cdc2c513-590f-444b-9347-32ba365313a7	PBCA-DE	2	198	1729.26	21.8907
363d3a59-dce3-408d-a736-5c29ba9f9b6d	PBCA-DE	2	704	1737.5	22.1372
f54d6b6f-3bc2-41dd-81d0-74cf9e1e90e9	PBCA-DE	1	98	1731.14	12.026
8fa7549d-d0a6-4216-9763-74b0f21c0fd7	PBCA-DE	2	89	1733.26	11.0226
f4798483-9e32-4e6a-8bb5-6f45af2a8ac5	PBCA-DE	3	395	1734.5	18.5931
955763f0-0735-418f-9ea4-3c980a966002	PBCA-DE	3	232	1733.67	17.201
02078f77-2b35-4fa3-ab02-2c017181295e	PBCA-DE	2	216	1733.26	14.9757
94cf1801-a720-4b2f-aab5-0b76c8ccb242	PBCA-DE	2	112	1730.54	12.3845
d00625b4-6e0e-4d96-8e4c-8f1ddcc7aded	PBCA-DE	2	216	1735.64	12.6224
718c5a31-6b19-4f68-9fb9-79b0c00d64a5	PBCA-DE	2	66	1687.91	27.0828
2c2e5f87-bd22-4a5e-be71-3bcc2aefaf74	PBCA-DE	2	285	1736.77	15.8593
c8f61136-0bea-4fb4-bb63-699af7f22146	PBCA-DE	2	263	1736.52	15.3009
25e68b09-7d62-4449-a14a-8d09edd96db6	PBCA-DE	2	156	1732.13	13.6664
11ae45fb-05f6-425a-9295-d50d13407006	PBCA-DE	2	145	1733.89	13.3219
d1d2932b-f1c4-4080-9b75-dcf1ab0ab217	PBCA-DE	2	131	1734.14	12.7414
bea0e802-96d3-46e2-8030-17019a71e0bb	PBCA-DE	2	230	1735.14	16.3098
8ce95cae-6adb-4bac-b072-94e2d9b70017	PBCA-DE	2	161	1731.39	14.0435
e592e8db-b3d1-4ab5-ae0d-de4b5b4c0f1a	PBCA-DE	2	137	1731.38	12.9525
fe4611c2-bd37-4605-adfe-60efe0392b03	PBCA-DE	2	354	1729.38	22.5742
46e503ae-461d-443a-869b-f261c5570de1	PBCA-DE	2	121	1734.52	11.7368
f0b46dcd-ce45-4405-8744-8f8b35606b75	PBCA-DE	2	125	1731.26	11.8681
89f34810-19c6-47bc-981d-98498b013686	PBCA-DE	2	1279	1750.69	49.285
db98d6d5-94a5-4559-8f29-49eb74f83ce3	PBCA-DE	2	359	1729.64	23.3842
57947014-053e-4c34-b6a7-9e6f36f48010	PBCA-DE	2	117	1731.25	12.1006
afd1f2e0-343c-416d-8e8f-2177f312c2f0	PBCA-DE	1	170	1729.39	19.6209
2a5a5840-a834-47a1-b1f4-dc8fed620f5c	PBCA-DE	2	474	1732.39	24.3761
4a35b01f-5e19-4673-abea-d87fd1d605d0	PBCA-DE	1	696	1736	23.1119
53ac794d-1067-43e0-8dc0-43b131f43ec5	PBCA-DE	2	117	1731.39	11.0203
3935af50-d992-4430-9909-e688347aead9	PBCA-DE	3	94	1731.26	12.2156
bc69c97c-65c1-4e1c-a241-d17d3130e024	PBCA-DE	2	201	1732.39	12.884
43bf37e0-3dbc-4360-818c-fc1356d77495	PBCA-DE	2	263	1733.25	18.4522
ddb6c68e-0c90-4bde-a011-523600ce8b29	PBCA-DE	2	319	1732.25	18.7629
1a134c18-ced3-4bae-9f15-5f0f09526639	PBCA-DE	3	279	1736.89	16.8828
df6b025e-ccb7-4f1a-ba22-1dcf76e6554c	PBCA-DE	2	107	1733.27	12.1662
86cbb7ad-b22b-414f-a122-77d38c77207d	PBCA-DE	3	189	1729.38	20.2771
c9ca979d-b3ad-4ff0-92d0-140105413d28	PBCA-DE	2	171	1733.64	15.5336
67a2e34f-454e-4253-8f22-262fc74d312c	PBCA-DE	2	106	1733.01	14.2476
64e5ee38-e5c6-4911-ad87-c50dd8e52f1b	PBCA-DE	2	56	1691.07	23.088
bb66787e-e0b2-45b6-b452-98a6c32132e7	PBCA-DE	2	121	1731.39	11.4786
6aba73ff-81e0-4f8d-ad12-e3136196e814	PBCA-DE	2	177	1728.62	20.6241
e63fac5a-cc48-4ab4-b69d-3f0be6ad684d	PBCA-DE	2	1013	1734.64	34.9395
b1d2457d-3267-46ba-9fdf-663985e60538	PBCA-DE	2	1115	1737.5	35.3099
ea83f4e6-d2fa-481e-9e2f-e0489f3cbc93	PBCA-DE	2	89	1693.9	24.1967
a13ee768-1423-4fcc-b663-caaf6694acb3	PBCA-DE	2	181	1729.5	21.3472
9c949c63-aa63-4a84-ac5a-b5260775cee6	PBCA-DE	1	117	1729.25	19.1754
534d941c-ec2d-47eb-b2dc-d3f856d0b151	PBCA-DE	2	104	1733.51	12.7314
aed4363b-19b8-4cb5-aa34-a442410d0796	PBCA-DE	3	4120	1822.42	167.348
13c7065e-6780-4571-978e-a7c13078ff50	PBCA-DE	5	702	1733.26	31.4252
fccb865d-83ed-4bfe-ad84-0689813ae977	PBCA-DE	4	441	1732.51	22.3803
d4ea36e2-1323-4441-8c63-40ce269608f4	PBCA-DE	2	579	1666.52	36.4188
492694a7-bb41-4128-a909-c424e7fc0c9e	PBCA-DE	3	920	1734.5	32.4621
30376989-7edb-4863-9496-1789eccef8c4	PBCA-DE	2	829	1733.64	41.3214
e9d607e8-41c3-4210-870b-a9ab9b1d1c8c	PBCA-DE	3	1582	1745.05	74.5633
5c775f90-83d4-4c1e-88c2-4e1ed1daa96f	PBCA-DE	3	652	1733	28.413
1a319682-f55e-4e0b-8476-48a0bea6c265	PRAD-CA	4	3573	1821.09	160.536
1eb37b28-fac2-477a-88b3-e04291a07926	PRAD-CA	3	5096	1836.04	206.897
551d5082-ab6a-4674-af0d-ce408f589949	PRAD-CA	2	3217	1771.18	104.546
783579bd-e29d-457c-8236-1a80b557600c	PRAD-CA	3	3753	1810.02	97.3732
e41bc2ec-3e0b-4c37-806b-3f6f25c8c4db	PRAD-CA	5	15866	2032.36	861.566
5c8da06c-7964-4ad1-ac9e-d1b5507105d2	PRAD-CA	3	5546	1827.85	120.712
c14b2c74-447b-4526-a6e9-415d2728c7ca	PRAD-CA	2	3390	1825.31	157.504
acb9750e-7e17-4cef-bee1-5d710f9bf3a7	PRAD-CA	4	2955	1767.52	103.456
1f5e70c1-c5de-49e7-941a-46e11a4f4416	PRAD-CA	2	6070	1846.89	354.925
b41c63e8-bb85-4f83-9bc6-e611fd9ef075	PRAD-CA	3	5111	1839.94	139.901
7ae9b843-488f-459c-8c0d-c81dcae57f99	PRAD-CA	3	8028	1874.5	254.233
39aee9fc-fa27-4b71-b9e8-43ff34bd3930	PRAD-CA	4	3276	1774.13	128.416
289790a5-77bd-49a9-a1ec-478a8ecacd7f	PRAD-CA	3	3259	1778.11	151.253
59938f45-3e57-43d6-af3b-bb4968249e5a	PRAD-CA	3	3851	1832.89	112.469
beafb7c6-ef39-478e-aa47-0f1ad39f95a3	PRAD-CA	3	3065	1774.94	91.9144
008bad10-d41b-4bbb-86fa-9976ecea46b1	PRAD-CA	3	2388	1781.53	137.761
2ea2294d-fab9-43ae-a222-370487495b06	PRAD-CA	4	3941	1812.27	102.566
7dd2dc62-0eb4-4d45-86f1-e9e9377181ca	PRAD-CA	4	5100	1840.05	137.633
475bca00-9089-4f50-8638-4e5e8aca6dcd	PRAD-CA	1	1755	1744.81	27.7678
0a6be23a-d5a0-4e95-ada2-a61b2b5d9485	PRAD-CA	4	4142	1832.45	183.502
a1af7c42-47af-435c-bb51-b932a3cd7b91	PRAD-CA	2	4757	1818.4	136.676
bc9f105f-6d99-44ac-9871-67defd5e85cd	PRAD-CA	3	2884	1784.29	78.1672
8044a282-bc2c-47c6-8a85-53c3b5eeb08f	PRAD-CA	1	1954	1737.24	65.8514
008aef39-0c97-48ce-9dfd-f12d67116c59	PRAD-CA	4	3246	1781.21	114.8
cd0c3b1f-c73a-4991-8724-4e74381900cb	PRAD-CA	3	2361	1767.12	97.858
32d8c373-b5c8-420b-9808-8812b5501649	PRAD-CA	2	3535	1834.03	108.541
7fe96e71-436d-49d4-9e47-e104e1203568	PRAD-CA	1	2332	1741.07	38.6264
45d0ccb2-641f-4348-b3a8-61f4113cd85b	PRAD-CA	3	2197	1766.49	65.9649
8689b53c-8883-479c-85f6-d13b86272b5d	PRAD-CA	3	3347	1820.37	155.511
145f2b89-8878-4390-b0f6-f09b02fb138a	PRAD-CA	3	2714	1775.61	54.7095
1d91f9c7-67ba-4606-9f0a-01ec6fc08262	PRAD-CA	3	2689	1765.24	69.5831
d1875ee6-6677-4117-a7a8-930ab5cde775	PRAD-CA	3	2583	1768.08	97.5842
7181dd10-1371-4cb6-9219-a9542c62b854	PRAD-CA	3	2226	1778.77	79.3353
dcc938da-3e45-4c2f-ae0f-47817be04518	PRAD-CA	2	3030	1776.51	93.2473
07f16397-71bb-4594-ad4d-caa7d2baeabd	PRAD-CA	2	3056	1783.68	171.717
44083f54-0953-48e3-a704-11ad0988ad2e	PRAD-CA	4	4312	1821.84	158.184
42a548f0-d86a-4273-8bda-be0fe6a53b20	PRAD-CA	3	5209	1838.21	291.152
ff870342-f0d6-4450-8f9c-344c046a0baf	PRAD-CA	4	2588	1773.21	93.6679
108b67d4-5d66-46da-8675-6acae643b76f	PRAD-CA	3	2217	1774.77	52.9803
f7cc504a-37c9-45f5-b50d-599c54dca157	PRAD-CA	3	3671	1829.89	82.2659
a6d8467e-88e3-4ea5-8583-61c5ab9747ae	PRAD-CA	2	2571	1756.2	74.0503
d277e679-9fdd-44cd-9f2c-f9927e44d721	PRAD-CA	4	2194	1776.49	81.3296
41027c0b-85af-4c78-bba0-0da63cd75fa9	PRAD-CA	3	3410	1824.84	83.1272
120f01d1-8884-4aca-a1cb-36b207b2aa3a	PRAD-CA	3	4128	1819.44	160.721
b2ec0fd0-fbcf-4abc-ad80-4ae444e30b55	PRAD-CA	1	2628	1772.28	54.3471
9ed8f0b9-d615-44c4-9ec9-e07ecd744922	PRAD-CA	3	3492	1829.09	83.3077
8c0a7dfa-6ec3-4262-b718-c3605722df37	PRAD-CA	2	3290	1814.15	93.7954
61973578-4c0d-4a3f-b9c4-f96ceab24629	PRAD-CA	2	2805	1763.54	75.4957
6218f366-d5d2-4289-a95e-eeedfae7523a	PRAD-CA	4	6947	1864.43	302.939
f1534b2a-5350-442c-bb9d-8c7142668d31	PRAD-CA	5	3204	1781.7	136.793
887616c5-06a7-4e83-948c-3546202349fb	PRAD-CA	4	3213	1784.16	139.928
f5378545-17d4-4a64-a57e-f6c91ef4cb3a	PRAD-CA	3	8789	1897.71	174.396
f0f2030e-17fd-4dd9-9104-899e59d72ed8	PRAD-CA	1	446	1731.51	25.7683
90fd404b-f734-41ed-a601-0f30e43625fc	PRAD-CA	2	2029	1753.36	66.594
f8a165b0-51df-413c-b7c6-c7fc80547db4	PRAD-CA	4	2190	1763.86	67.5903
dbfdb5c6-f52e-48f3-87e7-fb922df9e7a9	PRAD-CA	3	2687	1781.36	115.093
7a95af21-ca7c-4596-9c83-66d11ca0c417	PRAD-CA	5	2879	1775.73	130.346
ed7be9ae-e603-4731-8d91-a8285abaee33	PRAD-CA	3	2864	1777.39	124.293
734a8251-9ecc-47f5-835f-846b67693ca6	PRAD-CA	4	2558	1770.04	95.0144
4c5228b5-bf31-4abd-a47c-d088e16dba13	PRAD-CA	2	3148	1784.59	109.321
4eac784b-084a-4106-9a76-2d9fbec57033	PRAD-CA	3	3003	1779.46	154.653
79914ce9-04d8-4b0d-9f16-2e528044966e	PRAD-CA	2	4287	1816.8	95.5559
48c33a30-557b-4ecf-8066-5b4b068b5e3a	PRAD-CA	4	2971	1778.55	117.959
6f25ca85-4b4a-420f-b0cc-5a4f65a97da3	PRAD-CA	2	2742	1771.73	104.973
61a48c69-4f7d-4dc6-aff7-88a6c33137df	PRAD-CA	3	5286	1841.45	198.032
86874a67-aa86-45f1-be32-3b2722ebedec	PRAD-CA	2	3296	1817.16	92.5832
caf2e99d-8f1f-4043-b567-c3fe28dc33ac	PRAD-CA	3	5459	1819.85	166.763
c08f65a0-bf4c-462e-9d07-ad56b3adcac8	PRAD-CA	3	5042	1833.71	146.387
0ed2e2e1-2fe3-43eb-8cad-34f3f21a7169	PRAD-CA	3	2117	1765.98	79.2914
f640d377-98e9-41d3-8761-61eb33072c65	PRAD-CA	3	7538	1876.07	240.676
43b675e0-22e0-42d6-a060-afc93e22ac95	PRAD-CA	3	4117	1832.55	331.594
b33b7c8f-0b0d-4009-88a7-48e9d9cae6cb	PRAD-CA	3	3840	1811	100.269
126ee433-d345-4cac-882a-c91831a24690	PRAD-CA	2	2668	1763.34	74.2174
6d936ef9-b5df-44d3-831f-528bf8ddc131	PRAD-CA	2	3623	1834.41	198.207
a6045753-60bb-4e65-bc89-1ef0b47aab35	PRAD-CA	4	3202	1780.15	117.35
59c18694-8a43-41dd-a6f6-52a20bc8dd54	PRAD-CA	3	2863	1782.25	80.1182
dc85552c-2488-48d9-9da1-67a380945b85	PRAD-CA	5	3511	1812.99	91.4573
8bbe4006-be0a-4cd5-91f6-529100d4f06e	PRAD-CA	3	2526	1774.99	123.619
61d941f1-87df-43af-8a29-b6809c809275	PRAD-CA	2	2987	1783.98	49.1093
98f54445-b151-4aeb-b8cf-91d743ba066e	PRAD-CA	3	2948	1774.51	132.411
69dbe6ef-f5de-4c1f-b2f2-963dcb6ccd3e	PRAD-CA	2	2537	1783	77.0741
35553150-e4ef-4539-b220-259f2d634bd7	PRAD-CA	3	3245	1776.09	94.3224
b1f2442f-a973-47b4-9891-f028f0d44adc	PRAD-CA	2	2170	1738.82	40.8949
982b58c4-02b3-4e7d-8af0-4b133d0c7e50	PRAD-CA	3	3320	1786.2	75.0996
3e86e68b-d083-4450-b056-4cd0f8d4a084	PRAD-CA	2	1668	1750.09	71.5962
fe083d2d-d088-4ac1-825b-8c5bbfe974ac	PRAD-CA	1	551	1666.88	43.7783
0cb4356c-b5d6-4541-b048-ff6d4b3a5d26	PRAD-CA	4	4233	1837.71	169.642
08e1d976-6c39-428e-a4c2-f655b675683e	PRAD-CA	3	3088	1775.98	126.359
ab8a55ed-ff47-4cad-ad91-52b9dc25aca7	PRAD-CA	3	4568	1834.86	110.676
8a9359de-b0ad-4a2d-a543-e3b982697db9	PRAD-CA	1	435	1734.25	21.2192
836ec5a5-e385-4236-83e7-2641ee35db7f	PRAD-CA	3	3302	1808.3	98.1043
2c9c50ff-01d9-4703-931b-04119178706f	PRAD-CA	3	3630	1806.17	101.219
36962459-e81f-4b8c-a08d-df60ef3283a3	PRAD-CA	3	3628	1803.16	106.89
1dd96495-5f83-4d36-96cf-b77cd0cbbfda	PRAD-CA	1	508	1661.56	39.5889
d709d214-02ee-46c1-a73a-e7074cb2623e	PRAD-CA	3	2417	1769.7	92.7148
7e4d570e-f26b-41fb-84c5-2a6f7d668bb5	PRAD-CA	3	3857	1835.02	141.964
306ef5bc-97d0-4312-ae0e-343c4e31d869	PRAD-CA	3	3553	1826.3	83.8129
5d6ad982-bb01-4233-b8fa-d129460eec79	PRAD-CA	4	3320	1812.61	132.662
84ae4dd8-f661-46aa-9892-69742e2f3542	PRAD-CA	3	2950	1783.52	78.2985
186cacaf-4f20-4ad2-a07a-a7dc942a70b0	PRAD-CA	4	2620	1776.26	85.7086
a08ec059-7592-4698-bb45-25a9c3680c23	PRAD-CA	3	8224	1888.46	236.677
1bbfe6f2-ad19-4d29-895b-973f5a91c707	PRAD-CA	4	3246	1782.21	143.907
c6a28615-1b92-4085-956e-eeedb2573c03	PRAD-CA	4	3847	1816.12	131.104
d0f4dd92-a63b-4766-8889-5327fca1bd91	PRAD-CA	3	3229	1783.06	81.3013
bb02202f-d140-4bec-95ce-5c2b117a2167	PRAD-CA	3	2576	1770.2	90.9368
304c3e10-583c-421d-ab01-15c937d5014a	PRAD-CA	4	3234	1771.2	103.182
6947cd78-0a51-4949-8383-343f9122d953	PRAD-CA	1	1246	1745.73	21.0002
8e7fe8bb-6b3d-428f-a232-97e6042a0f39	PRAD-CA	4	2157	1758.68	57.5781
8c850df7-d48e-4386-b3a5-cac5da865ea5	PRAD-CA	2	1858	1748.96	68.5932
a9ec7d9e-b179-4782-a589-43c7d1642be9	PRAD-CA	2	1107	1735.51	36.0466
f9c07ba7-152a-f624-e040-11ac0c484cd5	PRAD-UK	2	41	1696.55	23.7581
f9c1df10-25b8-c8ae-e040-11ac0d486375	PRAD-UK	2	4197	1830.67	118.57
f9c3bc8e-dbc4-1ed0-e040-11ac0d4803a9	PRAD-UK	3	3452	1823.91	117.569
f9c51617-3fcb-91c5-e040-11ac0d484abf	PRAD-UK	3	2091	1751.21	76.3777
f9c65e3d-f3f7-dd5f-e040-11ac0d487b1f	PRAD-UK	2	1870	1765	77.6472
f9c0a08b-d1e5-4c18-e040-11ac0c4864df	PRAD-UK	4	2888	1765.3	70.6064
f9c23ce8-7f1c-9417-e040-11ac0d482562	PRAD-UK	5	4875	1835.33	206.467
f9c39eb7-39a9-6626-e040-11ac0d4870c2	PRAD-UK	3	2836	1765.5	68.1922
f9c4e06c-e8a6-613b-e040-11ac0d4828ba	PRAD-UK	2	1551	1738	41.0431
f9c650e7-9053-78eb-e040-11ac0d4874bb	PRAD-UK	3	3343	1830.17	106.838
f9c0a0d9-5af6-4476-e040-11ac0d4830d3	PRAD-UK	3	4030	1820.41	125.993
f9c23d09-74e4-07f9-e040-11ac0d482577	PRAD-UK	2	804	1740.51	19.7404
f9c3e4e3-1b95-b71a-e040-11ac0d4819e7	PRAD-UK	2	2648	1782.18	79.4375
f9c0a12c-2651-d9ea-e040-11ac0d483201	PRAD-UK	4	2646	1772.3	94.3676
f9c26646-d2b0-cf30-e040-11ac0d483918	PRAD-UK	2	3106	1744.38	47.0415
f9c3eaad-a0d9-8bf8-e040-11ac0d481d8e	PRAD-UK	3	4303	1825.7	157.371
cbb788dd-964b-4cfd-80e1-979c7b5b3c52	RECA-EU	4	7373	1870.89	267.269
decfb419-63b3-47b0-9dfc-baae180566a0	RECA-EU	2	4464	1816.83	131.399
33bf46dd-16b3-49c6-80d7-76caf27aa0f4	RECA-EU	4	6240	1839	118.472
c5bc0826-8037-4fe6-ad4e-b1b675e771fb	RECA-EU	2	1108	1739.5	25.3299
d4c6061b-5019-4564-806d-4e75910a4690	RECA-EU	3	10996	1933.85	330.667
3afae3fb-2d87-4724-a589-d31cce1f4c28	RECA-EU	5	4018	1818.39	128.682
3232f77f-b745-4232-a802-6699b6356efd	RECA-EU	3	7771	1870.81	187.004
6bd4bca3-e568-4d1b-8b42-401fdf13d751	RECA-EU	3	9605	1899.95	187.914
00db1b95-8ca3-4cc4-bb46-6b8c8019a7c7	RECA-EU	2	9421	1903.83	178.304
741c4656-0fd0-416e-86c8-f6533b6c96f4	RECA-EU	3	7304	1867.54	273.404
005794f1-5a87-45b5-9811-83ddf6924568	RECA-EU	3	5194	1823.19	216.313
04db8bef-8777-48ac-bc2e-3c9acb103f48	RECA-EU	2	7739	1883.62	138.429
a335b03d-41ac-4d41-a2a9-3134b5b0a0a7	RECA-EU	2	4603	1835.79	108.898
79fa8423-2014-4536-a1f9-cb48aed3c45f	RECA-EU	3	5164	1836.14	111.862
45348eff-4b09-4776-825e-b18de9dba937	RECA-EU	3	5466	1834.73	215.385
3b7810f7-f8ff-4d62-b766-3ba06170194c	RECA-EU	5	27711	2234.74	578.247
fec30898-f86b-4207-aa78-de77142c8f50	RECA-EU	1	3285	1807.28	57.0598
675a5a32-b405-4f03-bfcd-756343d1dfaf	RECA-EU	2	8130	1884.54	245.015
db4d1d04-1189-4c0e-99a7-904667af07b5	RECA-EU	2	3627	1773.55	73.5625
ebe80d6c-7513-4f5e-9919-669b6d1fa68c	RECA-EU	3	3902	1817.21	95.2107
b30dfb8b-8288-4e5a-afc2-3d5bd7bfa26c	RECA-EU	3	6120	1845.16	238.341
49ad3c8d-88cd-43cd-a273-1623fe2aec0b	RECA-EU	2	4948	1838.69	109.273
1d325d84-a3a0-4802-9842-76cb21cecb1c	RECA-EU	3	5306	1828.47	159.833
34ab4c57-5240-4af7-a329-a5ab55934fd4	RECA-EU	4	4455	1812.94	135.967
d2ab7fd4-d1c7-48ae-ba9a-78c5d811465e	RECA-EU	3	6710	1858.52	167.035
759e20be-6a2b-4c54-aca0-6d358598d6f5	RECA-EU	3	36321	2400.75	1204.35
bb567851-d4ff-4a93-8576-04a37aea68af	RECA-EU	2	4991	1830.88	149.699
72a27124-24b9-41f7-a065-774fdf5f7d19	RECA-EU	2	4488	1813.86	163.847
c298ec82-8305-4c89-898f-268308f782b2	RECA-EU	6	19401	2084.16	459.067
959efb81-1d56-4659-9b7a-09f2b62483f2	RECA-EU	4	4456	1823.93	192.396
e053d377-e4f2-4aee-af7d-e61605e0f4f5	RECA-EU	2	7210	1863.47	275.924
f9a81200-5381-496a-8062-099f9e793618	RECA-EU	3	8810	1892.99	308.776
29548b5f-c88a-4908-8c46-e86483e75067	RECA-EU	1	5019	1784.67	71.8526
85422a8e-2599-4dab-a257-150e380ecba8	RECA-EU	3	2319	1760.04	76.1274
b7fbd99c-dea0-4448-a430-7f94c611e702	RECA-EU	3	5974	1837.18	183.062
cdf045a6-ab6a-4dc5-b0b0-d72fbb26b0bb	RECA-EU	2	3120	1784.4	108.085
50515723-b495-42a9-8750-e3da288bf6a3	RECA-EU	1	4396	1812.96	60.08
b28f7607-f162-425f-b44d-64e9633c8824	RECA-EU	2	2453	1781.63	139.4
155873b2-e5de-405f-87f6-6de0d238b160	RECA-EU	4	19417	2093.97	535.376
f6e758a5-150f-4424-90b7-1c1a34aec9a3	RECA-EU	1	5390	1837.62	47.9046
c2aafb9c-230a-43df-9a43-b34aa145a7bd	RECA-EU	3	7455	1874.68	266.462
5c156f63-6537-4d93-a6c2-4155618cf638	RECA-EU	4	12536	1960.05	368.695
f37971bd-ec65-4840-8d4f-678692cee695	RECA-EU	2	3696	1821.52	122.579
ba67c02a-180b-43f3-b53c-2b77d84fbe3c	RECA-EU	3	7425	1867.94	247.46
c9ad6b1c-baa0-45a7-b7c4-733728505b8a	RECA-EU	2	28461	2257.36	475.802
6d3551d6-b5f4-4fd1-b8d7-8e5931096c19	RECA-EU	4	11050	1934.69	272.159
c19a1388-95e6-4708-a24c-3738f1908071	RECA-EU	4	6707	1843.26	133.056
f269134a-e3d5-4020-bcf5-01fb42f914b2	RECA-EU	4	2070	1763.42	81.8439
15a93657-0521-430a-a816-bf0842374b75	RECA-EU	3	4331	1827.74	85.5304
f4baf913-c4ac-46f3-83b6-306b9182207d	RECA-EU	2	8953	1904.02	138.23
50a5970d-a0cb-4251-8ab0-74ad0e94be9a	RECA-EU	2	5923	1846.61	138.597
a0eb2611-1ca6-44b7-897e-ce18399eb7bc	RECA-EU	2	6978	1852.69	158.016
deb0de92-a46b-4e71-814c-2f6c5e97dbcd	RECA-EU	1	3500	1780.1	61.428
8fa0484b-5f95-4ec8-b3de-cea2e8f3c5ca	RECA-EU	3	6261	1825.3	137.314
d926a39f-d057-4e78-8907-b74f52157d99	RECA-EU	2	4759	1832.4	50.2865
e5c89fcf-cc57-4fad-a138-ea47ee9ea225	RECA-EU	2	7226	1842.93	163.972
50203cff-83f8-4884-8346-b91ef717d00e	RECA-EU	2	2561	1775.17	88.2242
0168a2a6-c3af-4d58-a51c-d33f0fc7876d	RECA-EU	3	7466	1862.03	157.825
7bd3d112-d411-4ea8-a9a9-bd965f0fc943	RECA-EU	2	3536	1809.03	135.82
bb659e7c-0b97-41b5-ac10-a66bb1f6f283	RECA-EU	4	7527	1876.06	204.95
141918cd-3e23-45bc-96e1-b208c80f69e7	RECA-EU	2	6385	1833.55	223.639
a89a2341-263d-4e7f-87fa-18d9692d6b2b	RECA-EU	2	7793	1875.28	146.631
a2034620-e4b5-4d4f-ac05-7fc1c098eb40	RECA-EU	4	8226	1875.88	158.75
87e0b332-60f3-4d59-8c4e-691a820c9ee1	RECA-EU	5	9131	1893.91	183.155
b9d2e29e-8546-4310-aeea-e029f17c0516	RECA-EU	2	5709	1834.85	149.587
9a015939-8810-4808-9dfa-fb60a1173bc7	RECA-EU	3	4891	1828.35	114.041
8fc7a4cc-c25d-4372-bf17-2dae795e5596	RECA-EU	2	3253	1778.1	118.395
d5c87d16-172f-4790-8867-949dcaa534d4	RECA-EU	2	9859	1906.53	248.018
51e5a835-eb48-4640-87d0-f40f5e2bff18	RECA-EU	4	6882	1866.59	138.743
3afb3f57-545a-4ed5-9461-2fcb28d89399	RECA-EU	2	6132	1839.49	214.621
494701ce-05d4-440b-a65e-d925902b9d42	RECA-EU	3	4918	1828.39	152.932
c8f64a71-e545-4eb6-9da3-2d43ae0c2627	RECA-EU	4	6044	1822.32	131.392
603594e3-e427-494c-b9ee-e872d6629563	RECA-EU	2	4305	1811.84	100.249
effb868c-f905-41a0-ace1-b5e508732534	RECA-EU	5	6421	1837.71	196.273

## Sheet: S10
prog	dream_observed	pcawg_predicted	pcawg_observed
PWGS	155736	2.89383e+07
PC	74254.6	1.42265e+07
PCVI	5962.88	841746	560443
QC	38355.7	6.7421e+06

[truncated: 1 more sheets: S11]
